# Supplementary material for: 2,2′-{[(2,2′-Dieth­oxy-1,1′-binaphthalene-6,6′-di­yl)bis­(4,1-phenyl­ene)]bis­(methan­ylyl­idene)}dimalononitrile
Source: Acta Crystallogr Sect E Struct Rep Online. 2012 Sep 5;68(Pt 10):o2852. doi: 10.1107/S1600536812037282 (PMC3470211; doi:10.1107/S1600536812037282)
Supplement: Supplementary file 1 [file e-68-o2852-sup1.cif]

##############################################################################
#                                                                            #
# This CIF contains the data in a paper accepted for publication in          #
# Acta Crystallographica Section E. It conforms to the requirements of       #
# Notes for Authors for Acta Crystallographica Section E, and has been       #
# peer reviewed under the auspices of the IUCr Commission on Journals.       #
#                                                                            #
# Full details of the Crystallographic Information File format               #
# are given in the paper "The Crystallographic Information File (CIF):       #
# a New Standard Archive File for Crystallography" by S. R. Hall, F. H.      #
# Allen and I. D. Brown [Acta Cryst. (1991), A47, 655-685].                  #
#                                                                            #
# The current version of the core CIF dictionary is obtainable from          #
# ftp://ftp.iucr.org/pub/cif_core.dic.                                       #
#                                                                            #
# Software is freely available for graphical display of the structure(s)     #
# in this CIF. For information consult the CIF software page                 #
# http://www.iucr.org/resources/cif/software.                                #
#                                                                            #
# This file may be used for bona fide research purposes within the           #
# scientific community so long as proper attribution is given to the journal # 
# article from which it was obtained.                                        #
#                                                                            #
##############################################################################
data_global
_audit_creation_method     SHELXL-97
_journal_date_recd_electronic     2012-08-19
_journal_date_accepted     2012-08-29
_journal_name_full     'Acta Crystallographica, Section E'
_journal_year     2012
_journal_volume     68
_journal_issue     10
_journal_page_first     eo2852
_journal_page_last     eo2852
_journal_paper_category     QO
_journal_paper_doi     10.1107/S1600536812037282
_journal_coeditor_code     QM2082
_publ_contact_author_name     'Dr. Shikun Chen'
_publ_contact_author_address
;
Department of Chemistry and Chemical Engineering,
Huainan Normal University,
278 Xueyuan Road, Tianjiaan District, Huainan 232001,
People's Republic of China
;
_publ_contact_author_email     'shkchelite@163.com'
_publ_contact_author_fax     ?
_publ_contact_author_phone     '86 138 554 718 67'
_publ_section_title
;\
2,2'-{[(2,2'-Diethoxy-1,1'-binaphthalene-6,6'-diyl)bis(4,1-phenylene)]\
bis(methanylylidene)}dimalononitrile
;
loop_
    _publ_author_name
    _publ_author_address
    'Shikun Chen'
;
Department of Chemistry and Chemical Engineering,
Huainan Normal University,
278 Xueyuan Road, Tianjiaan District, Huainan 232001,
People's Republic of China
;
data_I
_chemical_name_systematic
;
2,2'-{[(2,2'-Diethoxy-1,1'-binaphthalene-6,6'-diyl)bis(4,1-
phenylene)]bis(methanylylidene)}dimalononitrile
;
_chemical_name_common     ?
_chemical_formula_moiety     'C44 H30 N4 O2'
_chemical_formula_sum     'C44 H30 N4 O2'
_chemical_formula_iupac     'C44 H30 N4 O2'
_chemical_formula_weight     646.72
_chemical_melting_point     ?
_symmetry_cell_setting     tetragonal
_symmetry_space_group_name_H-M     'P 43 21 2'
loop_
    _symmetry_equiv_pos_as_xyz
    'x, y, z'
    '-x, -y, z+1/2'
    '-y+1/2, x+1/2, z+3/4'
    'y+1/2, -x+1/2, z+1/4'
    '-x+1/2, y+1/2, -z+3/4'
    'x+1/2, -y+1/2, -z+1/4'
    'y, x, -z'
    '-y, -x, -z+1/2'
_cell_length_a     8.4556(12)
_cell_length_b     8.4556(12)
_cell_length_c     46.991(9)
_cell_angle_alpha     90.00
_cell_angle_beta     90.00
_cell_angle_gamma     90.00
_cell_volume     3359.7(10)
_cell_formula_units_Z     4
_cell_measurement_reflns_used     7189
_cell_measurement_theta_min     1.3000
_cell_measurement_theta_max     25.3453
_cell_measurement_temperature     173(2)
_exptl_crystal_description     'plate'
_exptl_crystal_colour     'yellow'
_exptl_crystal_size_max     0.24
_exptl_crystal_size_mid     0.15
_exptl_crystal_size_min     0.08
_exptl_crystal_density_diffrn     1.279
_exptl_crystal_density_meas     ?
_exptl_crystal_density_method     'not measured'
_exptl_crystal_F_000     1352
_exptl_absorpt_coefficient_mu     0.080
_exptl_absorpt_correction_type     multi-scan
_exptl_absorpt_process_details     '(CrystalClear; Rigaku/MSC, 2008)'
_exptl_absorpt_correction_T_min     0.7885
_exptl_absorpt_correction_T_max     1.0000
_exptl_special_details
;
;
_diffrn_ambient_temperature     173(2)
_diffrn_radiation_type     MoK\a
_diffrn_radiation_wavelength     0.71073
_diffrn_radiation_source     'Rotating Anode'
_diffrn_radiation_monochromator     'Confocal'
_diffrn_measurement_device_type
                   'Rigaku MM007HF diffractometer with  Saturn724+ CCD detector'
_diffrn_measurement_method     '\w scans at fixed \c = 45\%'
_diffrn_detector_area_resol_mean     28.5714
_diffrn_reflns_number     11840
_diffrn_reflns_av_R_equivalents     0.0427
_diffrn_reflns_av_sigmaI/netI     0.0252
_diffrn_reflns_theta_min     2.45
_diffrn_reflns_theta_max     25.34
_diffrn_reflns_theta_full     25.34
_diffrn_measured_fraction_theta_max     0.987
_diffrn_measured_fraction_theta_full     0.987
_diffrn_reflns_limit_h_min     -9
_diffrn_reflns_limit_h_max     9
_diffrn_reflns_limit_k_min     -8
_diffrn_reflns_limit_k_max     10
_diffrn_reflns_limit_l_min     -56
_diffrn_reflns_limit_l_max     55
_diffrn_standards_number     ?
_diffrn_standards_interval_count     ?
_diffrn_standards_interval_time     ?
_diffrn_standards_decay_%     ?
_refine_special_details
;
Refinement of <i>F</i>^2^ against ALL reflections. The weighted <i>R</i>-factor
<i>wR</i> and goodness of fit <i>S</i> are based on <i>F</i>^2^, conventional
<i>R</i>-factors <i>R</i> are based on <i>F</i>, with <i>F</i> set to zero for
negative <i>F</i>^2^. The threshold expression of <i>F</i>^2^ >
\s(<i>F</i>^2^) is used only for calculating <i>R</i>-factors(gt) <i>etc</i>.
and is not relevant to the choice of reflections for refinement.
<i>R</i>-factors based on <i>F</i>^2^ are statistically about twice as large
as those based on <i>F</i>, and <i>R</i>- factors based on ALL data will be
even larger.
;
_reflns_number_total     1901
_reflns_number_gt     1825
_reflns_threshold_expression     I>2sigma(I)
_refine_ls_structure_factor_coef     Fsqd
_refine_ls_matrix_type     full
_refine_ls_R_factor_all     0.0464
_refine_ls_R_factor_gt     0.0433
_refine_ls_wR_factor_gt     0.0930
_refine_ls_wR_factor_ref     0.0948
_refine_ls_goodness_of_fit_ref     1.154
_refine_ls_restrained_S_all     1.158
_refine_ls_number_reflns     1901
_refine_ls_number_parameters     246
_refine_ls_number_restraints     40
_refine_ls_hydrogen_treatment     constr
_refine_ls_weighting_scheme     calc
_refine_ls_weighting_details
         'calc w=1/[\s^2^(Fo^2^)+(0.0325P)^2^+1.0613P] where P=(Fo^2^+2Fc^2^)/3'
_atom_sites_solution_hydrogens     geom
_atom_sites_solution_primary     direct
_atom_sites_solution_secondary     difmap
_refine_ls_shift/su_max     0.001
_refine_ls_shift/su_mean     0.000
_refine_diff_density_max     0.171
_refine_diff_density_min     -0.141
_refine_ls_extinction_method     none
_refine_ls_extinction_coef     ?
_refine_ls_abs_structure_details     ?
_refine_ls_abs_structure_Flack     ?
loop_
    _atom_type_symbol
    _atom_type_description
    _atom_type_scat_dispersion_real
    _atom_type_scat_dispersion_imag
    _atom_type_scat_source
    'C' 'C' 0.0033 0.0016
                         'International Tables Vol C Tables 4.2.6.8 and 6.1.1.4'
    'H' 'H' 0.0000 0.0000
                         'International Tables Vol C Tables 4.2.6.8 and 6.1.1.4'
    'N' 'N' 0.0061 0.0033
                         'International Tables Vol C Tables 4.2.6.8 and 6.1.1.4'
    'O' 'O' 0.0106 0.0060
                         'International Tables Vol C Tables 4.2.6.8 and 6.1.1.4'
_computing_data_collection     'CrystalClear (Rigaku/MSC, 2008)'
_computing_cell_refinement     'CrystalClear (Rigaku/MSC, 2008)'
_computing_data_reduction     'CrystalClear (Rigaku/MSC, 2008)'
_computing_structure_solution     'SHELXS97 (Sheldrick, 2008)'
_computing_structure_refinement     'SHELXL97 (Sheldrick, 2008)'
_computing_molecular_graphics     'Mercury (Macrae <i>et al.</i>, 2006)'
_computing_publication_material     'SHELXL97 (Sheldrick, 2008)'
loop_
    _atom_site_type_symbol
    _atom_site_label
    _atom_site_fract_x
    _atom_site_fract_y
    _atom_site_fract_z
    _atom_site_U_iso_or_equiv
    _atom_site_adp_type
    _atom_site_calc_flag
    _atom_site_refinement_flags
    _atom_site_occupancy
    _atom_site_symmetry_multiplicity
    _atom_site_disorder_assembly
    _atom_site_disorder_group
    O O1 0.7522(2) 0.4017(2) 0.00856(3) 0.0384(4) Uani d . 1 1 . .
    N N1 -0.4620(3) 0.2058(3) -0.23834(4) 0.0487(6) Uani d . 1 1 . .
    N N2 -0.4836(17) 0.5495(19) -0.1722(4) 0.084(5) Uani d PDU 0.40(2) 1 A 1
    C C2 -0.4126(17) 0.4452(17) -0.1812(3) 0.053(3) Uani d PDU 0.40(2) 1 A 1
    N N2' -0.5300(8) 0.4570(17) -0.15877(19) 0.083(3) Uani d PDU 0.60(2) 1 A 2
    C C2' -0.4429(10) 0.3911(14) -0.17341(18) 0.052(2) Uani d PDU 0.60(2) 1 A 2
    C C1 -0.4034(3) 0.2527(3) -0.21824(5) 0.0393(6) Uani d . 1 1 A .
    C C3 -0.3335(3) 0.3113(3) -0.19219(4) 0.0378(6) Uani d D 1 1 . .
    C C4 -0.1873(3) 0.2674(3) -0.18449(5) 0.0416(7) Uani d . 1 1 A .
    H H4 -0.1352 0.2004 -0.1977 0.050 Uiso calc R 1 1 . .
    C C5 -0.0950(3) 0.3054(3) -0.15924(4) 0.0382(6) Uani d . 1 1 . .
    C C6 -0.1387(3) 0.4106(3) -0.13769(5) 0.0433(7) Uani d . 1 1 A .
    H H6 -0.2366 0.4654 -0.1388 0.052 Uiso calc R 1 1 . .
    C C7 -0.0394(3) 0.4350(3) -0.11469(4) 0.0429(7) Uani d . 1 1 . .
    H H7 -0.0706 0.5077 -0.1003 0.051 Uiso calc R 1 1 A .
    C C8 0.1050(3) 0.3565(3) -0.11186(4) 0.0343(6) Uani d . 1 1 A .
    C C9 0.1473(3) 0.2537(3) -0.13358(5) 0.0465(7) Uani d . 1 1 . .
    H H9 0.2446 0.1981 -0.1324 0.056 Uiso calc R 1 1 A .
    C C10 0.0515(4) 0.2308(4) -0.15674(5) 0.0510(8) Uani d . 1 1 A .
    H H10 0.0859 0.1623 -0.1715 0.061 Uiso calc R 1 1 . .
    C C11 0.2097(3) 0.3794(3) -0.08678(4) 0.0323(6) Uani d . 1 1 . .
    C C12 0.1510(3) 0.4466(3) -0.06116(4) 0.0317(6) Uani d . 1 1 A .
    H H12 0.0432 0.4778 -0.0602 0.038 Uiso calc R 1 1 . .
    C C13 0.2448(3) 0.4678(3) -0.03786(4) 0.0300(5) Uani d . 1 1 . .
    H H13 0.2009 0.5144 -0.0212 0.036 Uiso calc R 1 1 A .
    C C14 0.4059(3) 0.4221(3) -0.03779(4) 0.0298(5) Uani d . 1 1 A .
    C C15 0.4660(3) 0.3549(3) -0.06345(4) 0.0330(6) Uani d . 1 1 . .
    C C16 0.3656(3) 0.3356(3) -0.08715(4) 0.0373(6) Uani d . 1 1 A .
    H H16 0.4077 0.2905 -0.1040 0.045 Uiso calc R 1 1 . .
    C C17 0.6258(3) 0.3076(3) -0.06415(5) 0.0407(7) Uani d . 1 1 A .
    H H17 0.6681 0.2644 -0.0812 0.049 Uiso calc R 1 1 . .
    C C18 0.7207(3) 0.3226(3) -0.04090(4) 0.0402(6) Uani d . 1 1 . .
    H H18 0.8278 0.2891 -0.0418 0.048 Uiso calc R 1 1 A .
    C C19 0.6604(3) 0.3879(3) -0.01535(4) 0.0336(6) Uani d . 1 1 A .
    C C20 0.5060(3) 0.4402(3) -0.01356(4) 0.0290(5) Uani d . 1 1 . .
    C C21 0.9066(3) 0.3277(4) 0.00773(5) 0.0444(7) Uani d . 1 1 . .
    H H21B 0.9728 0.3782 -0.0071 0.053 Uiso calc R 1 1 . .
    H H21A 0.8958 0.2140 0.0031 0.053 Uiso calc R 1 1 . .
    C C22 0.9817(4) 0.3469(4) 0.03612(5) 0.0612(9) Uani d . 1 1 . .
    H H22C 1.0860 0.2964 0.0360 0.092 Uiso calc R 1 1 . .
    H H22A 0.9151 0.2971 0.0507 0.092 Uiso calc R 1 1 . .
    H H22B 0.9935 0.4597 0.0404 0.092 Uiso calc R 1 1 . .
loop_
    _atom_site_aniso_label
    _atom_site_aniso_U_11
    _atom_site_aniso_U_22
    _atom_site_aniso_U_33
    _atom_site_aniso_U_12
    _atom_site_aniso_U_13
    _atom_site_aniso_U_23
    O1 0.0297(10) 0.0549(12) 0.0307(8) -0.0026(9) -0.0028(7) 0.0034(8)
    N1 0.0508(15) 0.0606(16) 0.0348(10) -0.0123(13) -0.0046(11) -0.0004(11)
    N2 0.074(7) 0.088(8) 0.089(8) 0.031(6) -0.031(6) -0.036(7)
    C2 0.049(6) 0.055(6) 0.056(6) 0.006(5) -0.013(4) -0.017(5)
    N2' 0.059(4) 0.127(8) 0.062(4) 0.017(4) -0.008(3) -0.035(5)
    C2' 0.043(4) 0.075(5) 0.039(3) -0.001(4) -0.005(3) -0.010(3)
    C1 0.0405(16) 0.0455(16) 0.0320(11) -0.0067(13) -0.0014(11) 0.0021(11)
    C3 0.0402(16) 0.0434(16) 0.0298(11) -0.0030(13) -0.0034(11) -0.0053(11)
    C4 0.0444(17) 0.0506(17) 0.0299(11) 0.0004(14) -0.0020(11) -0.0085(12)
    C5 0.0461(16) 0.0423(16) 0.0261(10) -0.0009(13) -0.0048(11) -0.0045(10)
    C6 0.0406(16) 0.0567(18) 0.0326(12) 0.0080(14) -0.0031(11) -0.0093(12)
    C7 0.0448(16) 0.0551(18) 0.0287(11) 0.0052(14) 0.0002(11) -0.0127(11)
    C8 0.0410(15) 0.0383(15) 0.0236(10) -0.0049(12) 0.0002(10) -0.0006(10)
    C9 0.0489(17) 0.0541(18) 0.0366(12) 0.0131(15) -0.0110(12) -0.0146(12)
    C10 0.0564(19) 0.0589(19) 0.0378(13) 0.0142(16) -0.0111(13) -0.0197(13)
    C11 0.0376(15) 0.0367(14) 0.0226(10) -0.0047(12) -0.0007(10) 0.0004(10)
    C12 0.0319(14) 0.0358(14) 0.0272(10) -0.0034(11) 0.0015(9) -0.0020(10)
    C13 0.0337(14) 0.0337(13) 0.0227(10) -0.0034(11) 0.0040(9) -0.0031(9)
    C14 0.0328(14) 0.0331(14) 0.0236(10) -0.0053(11) 0.0031(9) 0.0022(9)
    C15 0.0363(15) 0.0392(15) 0.0236(10) -0.0031(11) 0.0047(10) 0.0010(10)
    C16 0.0437(16) 0.0470(16) 0.0213(10) -0.0006(13) 0.0048(10) -0.0040(10)
    C17 0.0400(16) 0.0538(18) 0.0282(11) 0.0033(13) 0.0077(11) -0.0033(12)
    C18 0.0308(14) 0.0561(18) 0.0338(11) -0.0001(13) 0.0056(11) 0.0038(12)
    C19 0.0354(15) 0.0413(15) 0.0242(10) -0.0066(12) 0.0007(10) 0.0056(10)
    C20 0.0303(14) 0.0321(14) 0.0245(10) -0.0042(11) 0.0033(9) 0.0045(10)
    C21 0.0308(15) 0.0590(19) 0.0433(13) -0.0011(14) -0.0002(11) 0.0104(13)
    C22 0.0456(19) 0.084(3) 0.0536(15) 0.0034(17) -0.0156(14) 0.0032(17)
_geom_special_details
;
All e.s.d.'s (except the e.s.d. in the dihedral angle between two l.s. planes)
are estimated using the full covariance matrix. The cell e.s.d.'s are taken
into account individually in the estimation of e.s.d.'s in distances, angles
and torsion angles; correlations between e.s.d.'s in cell parameters are only
used when they are defined by crystal symmetry. An approximate (isotropic)
treatment of cell e.s.d.'s is used for estimating e.s.d.'s involving l.s.
planes.
;
loop_
    _geom_bond_atom_site_label_1
    _geom_bond_atom_site_label_2
    _geom_bond_site_symmetry_2
    _geom_bond_distance
    _geom_bond_publ_flag
    O1 C19 . 1.371(3) ?
    O1 C21 . 1.448(3) ?
    N1 C1 . 1.138(3) ?
    N2 C2 . 1.148(8) ?
    C2 C3 . 1.413(9) ?
    N2' C2' . 1.151(6) ?
    C2' C3 . 1.446(7) ?
    C1 C3 . 1.447(3) ?
    C3 C4 . 1.340(4) ?
    C4 C5 . 1.456(3) ?
    C4 H4 . 0.9500 ?
    C5 C10 . 1.395(4) ?
    C5 C6 . 1.398(3) ?
    C6 C7 . 1.384(3) ?
    C6 H6 . 0.9500 ?
    C7 C8 . 1.397(4) ?
    C7 H7 . 0.9500 ?
    C8 C9 . 1.387(3) ?
    C8 C11 . 1.486(3) ?
    C9 C10 . 1.370(3) ?
    C9 H9 . 0.9500 ?
    C10 H10 . 0.9500 ?
    C11 C16 . 1.369(4) ?
    C11 C12 . 1.421(3) ?
    C12 C13 . 1.364(3) ?
    C12 H12 . 0.9500 ?
    C13 C14 . 1.416(3) ?
    C13 H13 . 0.9500 ?
    C14 C20 . 1.427(3) ?
    C14 C15 . 1.426(3) ?
    C15 C16 . 1.410(3) ?
    C15 C17 . 1.410(4) ?
    C16 H16 . 0.9500 ?
    C17 C18 . 1.361(3) ?
    C17 H17 . 0.9500 ?
    C18 C19 . 1.416(3) ?
    C18 H18 . 0.9500 ?
    C19 C20 . 1.381(3) ?
    C20 C20 7 1.498(4) ?
    C21 C22 . 1.487(3) ?
    C21 H21B . 0.9900 ?
    C21 H21A . 0.9900 ?
    C22 H22C . 0.9800 ?
    C22 H22A . 0.9800 ?
    C22 H22B . 0.9800 ?
loop_
    _geom_angle_atom_site_label_1
    _geom_angle_atom_site_label_2
    _geom_angle_atom_site_label_3
    _geom_angle_site_symmetry_1
    _geom_angle_site_symmetry_3
    _geom_angle
    _geom_angle_publ_flag
    C19 O1 C21 . . 116.82(19) ?
    N2 C2 C3 . . 176.6(14) ?
    N2' C2' C3 . . 178.8(9) ?
    N1 C1 C3 . . 178.2(3) ?
    C4 C3 C2 . . 124.0(5) ?
    C4 C3 C2' . . 123.7(4) ?
    C2 C3 C2' . . 25.8(5) ?
    C4 C3 C1 . . 120.7(2) ?
    C2 C3 C1 . . 113.0(6) ?
    C2' C3 C1 . . 114.5(4) ?
    C3 C4 C5 . . 130.8(2) ?
    C3 C4 H4 . . 114.6 ?
    C5 C4 H4 . . 114.6 ?
    C10 C5 C6 . . 117.5(2) ?
    C10 C5 C4 . . 116.4(2) ?
    C6 C5 C4 . . 126.1(2) ?
    C7 C6 C5 . . 120.0(2) ?
    C7 C6 H6 . . 120.0 ?
    C5 C6 H6 . . 120.0 ?
    C6 C7 C8 . . 122.3(2) ?
    C6 C7 H7 . . 118.9 ?
    C8 C7 H7 . . 118.9 ?
    C9 C8 C7 . . 116.9(2) ?
    C9 C8 C11 . . 120.8(2) ?
    C7 C8 C11 . . 122.3(2) ?
    C10 C9 C8 . . 121.4(3) ?
    C10 C9 H9 . . 119.3 ?
    C8 C9 H9 . . 119.3 ?
    C9 C10 C5 . . 121.9(2) ?
    C9 C10 H10 . . 119.1 ?
    C5 C10 H10 . . 119.1 ?
    C16 C11 C12 . . 117.1(2) ?
    C16 C11 C8 . . 121.9(2) ?
    C12 C11 C8 . . 121.1(2) ?
    C13 C12 C11 . . 122.0(2) ?
    C13 C12 H12 . . 119.0 ?
    C11 C12 H12 . . 119.0 ?
    C12 C13 C14 . . 121.7(2) ?
    C12 C13 H13 . . 119.1 ?
    C14 C13 H13 . . 119.1 ?
    C13 C14 C20 . . 122.9(2) ?
    C13 C14 C15 . . 116.7(2) ?
    C20 C14 C15 . . 120.4(2) ?
    C16 C15 C17 . . 121.7(2) ?
    C16 C15 C14 . . 120.0(2) ?
    C17 C15 C14 . . 118.3(2) ?
    C11 C16 C15 . . 122.6(2) ?
    C11 C16 H16 . . 118.7 ?
    C15 C16 H16 . . 118.7 ?
    C18 C17 C15 . . 121.3(2) ?
    C18 C17 H17 . . 119.3 ?
    C15 C17 H17 . . 119.3 ?
    C17 C18 C19 . . 120.3(2) ?
    C17 C18 H18 . . 119.8 ?
    C19 C18 H18 . . 119.8 ?
    O1 C19 C20 . . 117.2(2) ?
    O1 C19 C18 . . 121.6(2) ?
    C20 C19 C18 . . 121.1(2) ?
    C19 C20 C14 . . 118.5(2) ?
    C19 C20 C20 . 7 121.5(2) ?
    C14 C20 C20 . 7 119.9(2) ?
    O1 C21 C22 . . 108.3(2) ?
    O1 C21 H21B . . 110.0 ?
    C22 C21 H21B . . 110.0 ?
    O1 C21 H21A . . 110.0 ?
    C22 C21 H21A . . 110.0 ?
    H21B C21 H21A . . 108.4 ?
    C21 C22 H22C . . 109.5 ?
    C21 C22 H22A . . 109.5 ?
    H22C C22 H22A . . 109.5 ?
    C21 C22 H22B . . 109.5 ?
    H22C C22 H22B . . 109.5 ?
    H22A C22 H22B . . 109.5 ?
loop_
    _geom_torsion_atom_site_label_1
    _geom_torsion_atom_site_label_2
    _geom_torsion_atom_site_label_3
    _geom_torsion_atom_site_label_4
    _geom_torsion_site_symmetry_1
    _geom_torsion_site_symmetry_2
    _geom_torsion_site_symmetry_3
    _geom_torsion_site_symmetry_4
    _geom_torsion
    _geom_torsion_publ_flag
    N2 C2 C3 C4 . . . .  -14E1(2)
                                 ?
    N2 C2 C3 C2' . . . . -39(19) ?
    N2 C2 C3 C1 . . . .  6E1(2)
                               ?
    N2' C2' C3 C4 . . . .  12E1(5)
                                  ?
    N2' C2' C3 C2 . . . .  2E1(5)
                                 ?
    N2' C2' C3 C1 . . . .  -8E1(5)
                                  ?
    N1 C1 C3 C4 . . . . 134(10) ?
    N1 C1 C3 C2 . . . . -62(10) ?
    N1 C1 C3 C2' . . . . -34(10) ?
    C2 C3 C4 C5 . . . . 20.8(11) ?
    C2' C3 C4 C5 . . . . -10.3(8) ?
    C1 C3 C4 C5 . . . . -177.6(3) ?
    C3 C4 C5 C10 . . . . 175.7(3) ?
    C3 C4 C5 C6 . . . . -5.3(5) ?
    C10 C5 C6 C7 . . . . -1.4(4) ?
    C4 C5 C6 C7 . . . . 179.7(3) ?
    C5 C6 C7 C8 . . . . -0.5(4) ?
    C6 C7 C8 C9 . . . . 1.2(4) ?
    C6 C7 C8 C11 . . . . -178.3(2) ?
    C7 C8 C9 C10 . . . . 0.1(4) ?
    C11 C8 C9 C10 . . . . 179.6(3) ?
    C8 C9 C10 C5 . . . . -2.1(5) ?
    C6 C5 C10 C9 . . . . 2.7(4) ?
    C4 C5 C10 C9 . . . . -178.3(3) ?
    C9 C8 C11 C16 . . . . 17.4(4) ?
    C7 C8 C11 C16 . . . . -163.2(3) ?
    C9 C8 C11 C12 . . . . -162.0(2) ?
    C7 C8 C11 C12 . . . . 17.5(4) ?
    C16 C11 C12 C13 . . . . 0.3(4) ?
    C8 C11 C12 C13 . . . . 179.6(2) ?
    C11 C12 C13 C14 . . . . -0.8(4) ?
    C12 C13 C14 C20 . . . . -178.8(2) ?
    C12 C13 C14 C15 . . . . 0.9(3) ?
    C13 C14 C15 C16 . . . . -0.5(3) ?
    C20 C14 C15 C16 . . . . 179.2(2) ?
    C13 C14 C15 C17 . . . . -179.8(2) ?
    C20 C14 C15 C17 . . . . -0.1(4) ?
    C12 C11 C16 C15 . . . . 0.1(4) ?
    C8 C11 C16 C15 . . . . -179.3(2) ?
    C17 C15 C16 C11 . . . . 179.3(2) ?
    C14 C15 C16 C11 . . . . 0.1(4) ?
    C16 C15 C17 C18 . . . . -178.1(3) ?
    C14 C15 C17 C18 . . . . 1.1(4) ?
    C15 C17 C18 C19 . . . . -0.5(4) ?
    C21 O1 C19 C20 . . . . 172.0(2) ?
    C21 O1 C19 C18 . . . . -8.0(3) ?
    C17 C18 C19 O1 . . . . 178.8(2) ?
    C17 C18 C19 C20 . . . . -1.2(4) ?
    O1 C19 C20 C14 . . . . -177.8(2) ?
    C18 C19 C20 C14 . . . . 2.2(4) ?
    O1 C19 C20 C20 . . . 7 -1.4(3) ?
    C18 C19 C20 C20 . . . 7 178.6(2) ?
    C13 C14 C20 C19 . . . . 178.2(2) ?
    C15 C14 C20 C19 . . . . -1.5(3) ?
    C13 C14 C20 C20 . . . 7 1.7(3) ?
    C15 C14 C20 C20 . . . 7 -177.98(19) ?
    C19 O1 C21 C22 . . . . -176.2(2) ?
loop_
    _geom_hbond_atom_site_label_D
    _geom_hbond_atom_site_label_H
    _geom_hbond_atom_site_label_A
    _geom_hbond_site_symmetry_A
    _geom_hbond_distance_DH
    _geom_hbond_distance_HA
    _geom_hbond_distance_DA
    _geom_hbond_angle_DHA
    C4 H4 Cg3 5_544 0.95 2.90 3.710(3) 144
    C10 H10 Cg2 5_544 0.95 2.50 3.363(3) 150
    C22 H22C Cg2 7_655 0.98 2.94 3.769(3) 143
