# Supplementary material for: 2,2′-{[(2,2′-Dieth­oxy-1,1′-binaphthalene-6,6′-di­yl)bis­(4,1-phenyl­ene)]bis­(methan­ylyl­idene)}dimalononitrile
Source: Acta Crystallogr Sect E Struct Rep Online. 2012 Sep 5;68(Pt 10):o2852. doi: 10.1107/S1600536812037282 (PMC3470211; doi:10.1107/S1600536812037282)
Supplement: Supplementary file 3 [file e-68-o2852-Isup3.hkl]

# 
# h,k,l, Fc-squared, Fo-squared, sigma(Fo-squared) and status flag 
# 
data_I
_shelx_title ' A in P4(3)2(1)2' 
_shelx_refln_list_code          4 
_shelx_F_calc_maximum      209.37 
_exptl_crystal_F_000      1352.00 
_reflns_d_resolution_high  0.8302 
 
loop_ 
 _symmetry_equiv_pos_as_xyz 
 'x, y, z' 
 '-x, -y, z+1/2' 
 '-y+1/2, x+1/2, z+3/4' 
 'y+1/2, -x+1/2, z+1/4' 
 '-x+1/2, y+1/2, -z+3/4' 
 'x+1/2, -y+1/2, -z+1/4' 
 'y, x, -z' 
 '-y, -x, -z+1/2' 
 
_cell_length_a     8.4556 
_cell_length_b     8.4556 
_cell_length_c    46.9908 
_cell_angle_alpha  90.000 
_cell_angle_beta   90.000 
_cell_angle_gamma  90.000 
 
_shelx_F_squared_multiplier     1.000 
 
loop_ 
 _refln_index_h 
 _refln_index_k 
 _refln_index_l 
 _refln_F_squared_calc 
 _refln_F_squared_meas 
 _refln_F_squared_sigma 
 _refln_observed_status 
   1   1   0      748.08      823.62      5.37 o 
   0   2   0      551.71      510.70      9.07 o 
   1   2   0     6371.40     6294.12     24.14 o 
   2   2   0       29.95       41.52      1.90 o 
   1   3   0     1121.61     1128.74     10.44 o 
   2   3   0     1067.13     1091.01     19.41 o 
   3   3   0     4427.00     4333.99     53.90 o 
   0   4   0      452.91      490.16      8.99 o 
   1   4   0     1908.25     2144.65     24.50 o 
   2   4   0     2547.83     2858.19     36.76 o 
   3   4   0     1126.17     1236.76     14.10 o 
   4   4   0       65.62       62.99      6.74 o 
   1   5   0       46.67       38.03      2.24 o 
   2   5   0      174.52      191.52      6.18 o 
   3   5   0      482.76      516.70      8.37 o 
   4   5   0      365.84      358.92      9.34 o 
   5   5   0      185.25      180.22     12.49 o 
   0   6   0      352.28      371.51      9.34 o 
   1   6   0       47.51       45.65      4.43 o 
   2   6   0        1.64        5.11      1.81 o 
   3   6   0       85.52      101.31      6.20 o 
   4   6   0       11.30       12.60      2.88 o 
   5   6   0       32.04       43.68      8.33 o 
   6   6   0        9.02       10.33      7.82 o 
   1   7   0        4.06        4.92      2.32 o 
   2   7   0       66.78       85.89      6.71 o 
   3   7   0      103.74       84.45     15.03 o 
   4   7   0        7.44       15.32      3.38 o 
   5   7   0       87.95       90.23     17.27 o 
   6   7   0        0.94       -0.91      5.40 o 
   7   7   0       49.33       43.32      9.29 o 
   0   8   0       29.76       34.80      6.10 o 
   1   8   0      177.27      165.97     15.56 o 
   2   8   0        1.76        6.92      2.35 o 
   3   8   0       21.17       22.54      5.01 o 
   4   8   0        0.11        2.43      4.48 o 
   5   8   0       56.27       37.92     24.49 o 
   6   8   0        0.38       12.02      6.36 o 
   3   9   0       77.81       89.66     14.18 o 
   0   1   1       15.88       11.84      0.59 o 
   1   1   1       96.95       78.38      1.49 o 
   1   2   1     1633.15     1548.50     10.41 o 
   2   2   1     1462.25     1422.91     10.15 o 
   0   3   1     3290.35     3301.13     19.71 o 
   1   3   1     1486.39     1416.60      9.71 o 
   2   3   1      135.90      129.67      2.76 o 
   3   3   1      112.53      124.00      5.75 o 
   0   4   1     3347.82     3435.43     32.56 o 
   1   4   1     2098.01     2290.24     18.45 o 
   2   4   1      185.87      213.58      6.80 o 
   3   4   1      305.87      323.45      5.27 o 
   4   4   1      697.48      678.19     10.82 o 
   0   5   1      265.35      237.23      4.87 o 
   1   5   1      314.58      328.94      3.99 o 
   2   5   1       88.32      105.93      3.25 o 
   3   5   1      791.86      781.35      7.81 o 
   4   5   1       72.94       72.85      2.86 o 
   5   5   1      370.45      361.56     13.60 o 
   0   6   1      107.97       99.73      4.49 o 
   1   6   1       44.77       55.83      2.84 o 
   2   6   1       65.97       60.70      3.08 o 
   3   6   1       46.67       46.50      2.50 o 
   4   6   1      111.97      106.56      4.84 o 
   5   6   1      129.93      124.41      6.02 o 
   6   6   1        4.56        9.66      5.84 o 
   0   7   1        6.14       10.56      3.19 o 
   1   7   1       21.00       20.08      2.01 o 
   2   7   1       19.31       34.40      4.83 o 
   3   7   1      201.96      213.18     10.10 o 
   4   7   1        4.69        5.50      1.59 o 
   5   7   1       93.61       91.16      7.85 o 
   6   7   1       10.23       18.29      7.09 o 
   7   7   1       12.09       15.04      7.26 o 
   0   8   1       16.74       23.79      4.41 o 
   1   8   1      273.46      258.93     13.47 o 
   2   8   1       62.58       54.78      5.50 o 
   3   8   1      112.22      111.35     14.32 o 
   4   8   1       35.01       26.62      6.52 o 
   5   8   1       76.67       74.19     16.38 o 
   6   8   1       35.59       30.59      6.96 o 
   1   9   1       50.79       45.70     12.49 o 
   2   9   1       44.08       29.27      8.78 o 
   3   9   1       81.52       74.62      8.78 o 
   4   9   1      160.52      151.92     24.94 o 
   1  10   1       89.09       62.30     13.96 o 
   0   1   2    16301.19    15567.21    157.26 o 
   1   1   2       43.71       36.06      0.81 o 
   0   2   2     3313.66     3391.35     20.74 o 
   1   2   2     1225.24     1168.14      8.60 o 
   2   2   2       17.43       21.67      0.86 o 
   0   3   2     7123.59     6783.03     71.74 o 
   1   3   2     2842.57     2740.72     17.34 o 
   2   3   2      463.73      442.12      4.36 o 
   3   3   2      562.79      552.89      5.69 o 
   0   4   2     1622.95     1620.40     16.08 o 
   1   4   2      258.43      237.48      3.11 o 
   2   4   2     1207.65     1345.46     12.46 o 
   3   4   2      614.96      664.50     10.94 o 
   4   4   2      348.15      371.59      9.49 o 
   0   5   2        9.71       16.28      1.59 o 
   1   5   2      252.77      261.77      5.56 o 
   2   5   2       79.96       76.51      2.93 o 
   3   5   2       49.97       47.57      2.84 o 
   4   5   2       20.78       17.54      1.98 o 
   5   5   2        7.05       12.29      4.37 o 
   0   6   2      126.08      136.29      5.26 o 
   1   6   2      298.47      295.78      5.42 o 
   2   6   2       67.36       70.04      3.21 o 
   3   6   2       32.21       34.36      2.78 o 
   4   6   2       23.26       26.61      2.43 o 
   5   6   2      156.38      174.40      8.68 o 
   6   6   2      120.22       89.10     19.80 o 
   0   7   2       26.66       29.21      3.29 o 
   1   7   2      242.01      232.73     10.88 o 
   2   7   2       39.47       42.21      3.00 o 
   3   7   2      205.73      203.31      7.11 o 
   4   7   2      104.20       95.13      7.30 o 
   5   7   2       97.96       56.36      8.92 o 
   6   7   2        3.37       11.82      4.02 o 
   7   7   2        3.78       11.33      8.08 o 
   0   8   2       46.12       66.20     13.01 o 
   1   8   2      187.60      201.58     19.18 o 
   2   8   2       36.80       34.01      3.79 o 
   3   8   2       36.02       53.35     13.35 o 
   4   8   2       85.31       78.79     11.77 o 
   5   8   2       31.92       16.84      7.07 o 
   6   8   2       30.41       16.53      6.06 o 
   1   9   2        1.54        5.93      2.14 o 
   2   9   2       69.22       60.01      8.34 o 
   3   9   2       72.06       75.17      6.72 o 
   4   9   2        3.59       10.99      4.40 o 
   1  10   2       21.58       19.80      8.56 o 
   0   1   3     1281.39     1169.33      6.72 o 
   1   1   3     9749.52     9681.51     68.19 o 
   0   2   3      881.25      929.27      9.85 o 
   1   2   3      877.84      869.80      6.30 o 
   2   2   3     1663.26     1671.27     15.77 o 
   0   3   3    10530.48    11353.18     45.80 o 
   1   3   3      374.34      390.80      4.31 o 
   2   3   3     1085.73     1064.34      8.54 o 
   3   3   3     1656.75     1733.58     18.38 o 
   0   4   3     6127.07     7058.06     73.95 o 
   1   4   3     1079.25     1063.52     12.58 o 
   2   4   3     1849.23     1935.33     19.56 o 
   3   4   3       22.73       30.52      1.75 o 
   4   4   3       51.91       64.84      3.51 o 
   0   5   3     1112.29     1106.38     15.53 o 
   1   5   3      792.97      785.96     11.79 o 
   2   5   3       45.09       54.03      2.52 o 
   3   5   3      247.89      259.98      4.34 o 
   4   5   3      163.94      161.83      3.93 o 
   5   5   3        3.66        5.74      4.14 o 
   0   6   3       13.97       27.02      4.26 o 
   1   6   3       22.43       26.06      2.34 o 
   2   6   3       19.62       26.71      1.96 o 
   3   6   3      104.29      109.36      4.11 o 
   4   6   3      137.49      133.10      6.18 o 
   5   6   3       19.35       22.38      2.04 o 
   6   6   3        5.72       15.69      9.94 o 
   0   7   3      225.50      237.89     18.05 o 
   1   7   3      153.37      165.32      7.03 o 
   2   7   3      196.08      195.52      7.39 o 
   3   7   3        6.31       11.07      2.45 o 
   4   7   3      100.39       81.71      5.25 o 
   5   7   3      237.85      229.10     12.76 o 
   6   7   3       22.57       14.96      4.35 o 
   0   8   3        0.01        6.55      3.19 o 
   1   8   3      196.83      204.71     13.66 o 
   2   8   3       88.36       80.33     10.20 o 
   3   8   3       84.01       96.09     12.41 o 
   4   8   3      104.87      106.31      8.70 o 
   5   8   3      157.38      114.13     38.82 o 
   6   8   3      204.77      193.85     43.45 o 
   0   9   3       41.96       52.13     19.65 o 
   1   9   3       32.10       26.60      9.50 o 
   3   9   3        6.52       12.22      6.47 o 
   4   9   3       10.21       13.90      7.20 o 
   0  10   3       27.06        9.81      6.70 o 
   1  10   3       30.64       17.85      7.31 o 
   0   1   4       75.57       82.17      1.04 o 
   1   1   4     3808.02     3763.39     19.01 o 
   0   2   4       69.90       57.72      2.71 o 
   1   2   4     2805.74     2781.44     16.55 o 
   2   2   4     4167.69     4058.88     32.83 o 
   0   3   4       70.10       86.55      4.95 o 
   1   3   4       16.95       15.37      0.98 o 
   2   3   4      471.80      512.46      4.67 o 
   3   3   4     2938.47     3191.98     30.56 o 
   0   4   4     1295.66     1471.88     18.58 o 
   1   4   4      226.53      226.84      4.96 o 
   2   4   4      151.47      161.32      2.14 o 
   3   4   4      530.99      519.04      4.94 o 
   4   4   4      223.76      229.78      5.13 o 
   0   5   4       19.75       17.13      1.48 o 
   1   5   4      806.19      771.55     12.24 o 
   2   5   4       77.78       71.73      2.77 o 
   3   5   4      270.29      275.47      8.03 o 
   4   5   4      442.99      426.23      6.93 o 
   5   5   4        2.56        8.11      5.26 o 
   0   6   4      128.84      116.35      4.41 o 
   1   6   4      306.67      302.80      9.15 o 
   2   6   4       33.33       38.01      2.66 o 
   3   6   4       37.69       52.47      2.80 o 
   4   6   4      122.06      126.46      5.61 o 
   5   6   4       26.21       32.74      2.91 o 
   6   6   4       65.55       46.09     16.47 o 
   0   7   4        1.89        5.64      1.72 o 
   1   7   4        2.84        8.25      1.69 o 
   2   7   4       82.38       71.42      4.66 o 
   3   7   4      128.43      129.29      5.53 o 
   4   7   4      117.74      105.55      5.22 o 
   5   7   4       42.80       41.29      5.47 o 
   6   7   4       64.67       59.53     12.56 o 
   0   8   4        3.25        6.71      3.10 o 
   1   8   4       94.91       82.21      9.33 o 
   2   8   4       33.40       26.51      3.64 o 
   3   8   4      956.33      972.45     34.67 o 
   4   8   4      181.77      168.71     14.30 o 
   5   8   4       27.02       29.22      9.08 o 
   0   9   4      178.79      146.88     18.16 o 
   1   9   4       40.69       33.78      5.53 o 
   2   9   4       24.96       25.39     13.40 o 
   3   9   4      155.96      184.24     24.86 o 
   4   9   4       16.32       14.82      5.17 o 
   1  10   4       13.25       12.68      4.15 o 
   0   1   5      541.97      527.50      4.17 o 
   1   1   5      622.95      561.82      4.33 o 
   0   2   5     2907.23     2779.14     11.11 o 
   1   2   5    12641.00    12580.06     81.55 o 
   2   2   5     3363.75     3262.49     13.64 o 
   0   3   5     1375.65     1330.30     13.29 o 
   1   3   5      438.45      396.66      3.68 o 
   2   3   5      851.03      862.68      5.68 o 
   3   3   5     1568.23     1652.41     16.45 o 
   0   4   5       46.24       44.05      1.71 o 
   1   4   5     2497.82     2501.70     19.37 o 
   2   4   5      356.71      367.42      7.74 o 
   3   4   5      678.93      682.50      9.70 o 
   4   4   5        9.17        8.03      1.51 o 
   0   5   5      439.29      514.27     11.02 o 
   1   5   5      170.87      142.28      3.19 o 
   2   5   5       76.60       87.48      3.74 o 
   3   5   5      517.99      541.23      8.08 o 
   4   5   5       46.54       41.95      4.28 o 
   5   5   5       19.96       16.71      2.45 o 
   0   6   5       49.95       71.69      4.48 o 
   1   6   5       46.88       55.48      2.37 o 
   2   6   5       94.24       88.51      5.38 o 
   3   6   5      176.70      190.95      5.81 o 
   4   6   5      142.30      148.29      5.95 o 
   5   6   5       25.79       18.77      5.15 o 
   6   6   5        6.91        9.83      6.12 o 
   0   7   5      169.97      174.83     11.78 o 
   1   7   5       20.87       23.56      2.17 o 
   2   7   5       17.42       24.70      2.35 o 
   3   7   5      326.76      352.31      7.66 o 
   4   7   5       81.65       68.26      6.38 o 
   5   7   5       12.36       16.62      3.10 o 
   6   7   5       36.44       15.53      4.59 o 
   7   7   5        7.44        2.08      4.32 o 
   0   8   5      140.94      109.11     11.18 o 
   1   8   5      512.35      529.35     15.47 o 
   2   8   5       85.91       64.75      4.82 o 
   3   8   5       39.57       36.60      4.62 o 
   4   8   5      163.04      147.16     16.67 o 
   5   8   5       70.20       60.17      9.83 o 
   0   9   5       16.99       21.05      5.30 o 
   1   9   5       53.05       34.05      9.86 o 
   2   9   5      100.67       88.16      8.35 o 
   3   9   5       78.10       70.03     15.39 o 
   4   9   5       10.06       14.65      4.18 o 
   0  10   5       12.81       16.27      4.58 o 
   1  10   5        0.75        5.32      6.14 o 
   0   1   6      400.74      373.59      4.51 o 
   0   2   6     1785.62     1784.48     18.28 o 
   1   2   6    18767.75    18780.40    118.28 o 
   2   2   6      590.24      537.68      6.49 o 
   0   3   6      273.93      265.09      5.93 o 
   1   3   6     3378.29     3320.46     22.32 o 
   2   3   6      887.21      803.79      5.82 o 
   3   3   6       46.27       49.06      1.86 o 
   0   4   6      435.80      434.73      9.28 o 
   1   4   6     2439.85     2384.82     18.49 o 
   2   4   6       60.18       61.10      2.13 o 
   3   4   6      986.47      992.77      9.20 o 
   4   4   6      488.03      461.24      7.77 o 
   0   5   6      649.93      713.24     11.11 o 
   1   5   6      619.40      612.35      9.98 o 
   2   5   6      470.71      486.87      8.37 o 
   3   5   6       75.14       90.64      3.29 o 
   4   5   6       33.69       34.77      2.11 o 
   5   5   6      305.87      305.49     11.21 o 
   0   6   6        0.95        5.86      1.81 o 
   1   6   6      367.86      376.52      7.91 o 
   2   6   6       89.58       85.06      4.90 o 
   3   6   6       41.08       48.92      3.17 o 
   4   6   6      257.43      261.89      8.25 o 
   5   6   6       21.46       21.77      2.84 o 
   6   6   6       80.41       97.87     18.09 o 
   0   7   6      198.77      206.60      8.19 o 
   1   7   6      122.15      139.65      8.94 o 
   2   7   6      112.53      122.60      8.09 o 
   3   7   6      176.49      193.03      6.63 o 
   4   7   6      132.91      121.17      7.59 o 
   5   7   6       41.95       36.69      9.98 o 
   6   7   6        6.28       12.90      2.98 o 
   7   7   6       33.48       34.54      9.99 o 
   0   8   6       36.96       32.82      9.99 o 
   1   8   6       18.14       27.47      4.56 o 
   2   8   6      296.79      286.12     15.73 o 
   3   8   6      110.73      103.53     10.12 o 
   4   8   6      138.27      130.56     17.06 o 
   5   8   6      188.86      127.20     29.14 o 
   6   8   6       16.59       22.20     10.05 o 
   0   9   6        0.05        4.56      3.38 o 
   1   9   6      111.32      109.40     21.01 o 
   2   9   6       15.68       10.23      4.93 o 
   3   9   6       82.88       89.04     14.27 o 
   4   9   6       29.44       24.28      4.60 o 
   0  10   6        5.52        4.11      2.72 o 
   0   1   7      155.85      128.23      1.62 o 
   1   1   7    43835.92    43231.73    978.47 o 
   0   2   7      733.17      651.51      4.17 o 
   1   2   7    21150.78    20956.71    192.95 o 
   2   2   7       40.74       55.16      4.37 o 
   0   3   7      900.75      851.87     10.80 o 
   1   3   7     5943.96     6129.06     43.83 o 
   2   3   7      274.12      294.37      3.37 o 
   3   3   7        3.21        6.69      1.41 o 
   0   4   7      927.37      886.99     15.47 o 
   1   4   7     1002.79      988.21     10.51 o 
   2   4   7      658.97      578.32     10.12 o 
   3   4   7       37.08       40.02      4.60 o 
   4   4   7      722.33      721.24     13.10 o 
   0   5   7       85.20       95.17      6.30 o 
   1   5   7     1129.20     1141.37     14.80 o 
   2   5   7     1347.75     1408.38     16.35 o 
   3   5   7      337.70      326.69      4.45 o 
   4   5   7       60.87       61.96      2.74 o 
   5   5   7       38.66       48.73      5.66 o 
   0   6   7     1247.77     1307.39     21.36 o 
   1   6   7       98.19       99.32      5.43 o 
   2   6   7      423.71      438.69     11.85 o 
   3   6   7      446.12      461.09      8.60 o 
   4   6   7      305.99      298.64      9.03 o 
   5   6   7        7.62       10.41      2.78 o 
   6   6   7       20.57        6.18      3.85 o 
   0   7   7        1.98        7.14      1.88 o 
   1   7   7       18.54       27.33      2.96 o 
   2   7   7      219.68      230.57      9.02 o 
   3   7   7       62.11       62.06      3.30 o 
   4   7   7      100.55       95.70      5.63 o 
   5   7   7       34.31       25.17      5.94 o 
   6   7   7      168.90      175.83     11.05 o 
   0   8   7      470.90      411.39     30.78 o 
   1   8   7        5.88       13.09      3.90 o 
   2   8   7      208.35      212.80     14.35 o 
   3   8   7      331.03      366.68     15.63 o 
   4   8   7       18.51       20.94      3.84 o 
   5   8   7       35.37       22.24      6.90 o 
   6   8   7        7.50       13.29      4.26 o 
   0   9   7      442.88      468.00     66.69 o 
   1   9   7       92.30      104.42     17.98 o 
   2   9   7      101.58      110.54     12.23 o 
   3   9   7       23.33       23.61      6.06 o 
   4   9   7       72.80       24.86     18.29 o 
   1  10   7       18.59       13.96      9.81 o 
   0   0   8      314.25      240.09      3.49 o 
   0   1   8      385.60      354.05      5.01 o 
   1   1   8    10342.86    10208.26     95.26 o 
   0   2   8     1153.91     1089.81     12.03 o 
   1   2   8     6748.70     6564.44     35.69 o 
   2   2   8     1563.54     1551.00     14.13 o 
   0   3   8       56.70       49.44      3.78 o 
   1   3   8     2773.51     2634.05     17.92 o 
   2   3   8     1075.22      976.50      9.43 o 
   3   3   8      367.43      366.14      4.38 o 
   0   4   8        1.81       16.69      4.96 o 
   1   4   8     4160.08     4300.31     36.55 o 
   2   4   8     1041.68     1033.65     11.88 o 
   3   4   8       89.43       86.17      2.52 o 
   4   4   8      142.77      140.20      3.32 o 
   0   5   8      534.98      522.34      8.56 o 
   1   5   8      163.39      180.92      6.04 o 
   2   5   8       65.36       55.44      3.63 o 
   3   5   8       17.68       21.55      1.70 o 
   4   5   8      511.14      541.80      7.96 o 
   5   5   8       67.43       72.61      6.44 o 
   0   6   8      981.13      968.91     16.79 o 
   1   6   8       10.06       14.67      1.33 o 
   2   6   8      228.49      237.73      6.23 o 
   3   6   8        6.08        7.52      1.52 o 
   4   6   8       28.91       28.12      3.38 o 
   5   6   8       64.13       48.07      4.53 o 
   6   6   8      191.81      191.12     14.18 o 
   0   7   8      139.73      126.43      8.36 o 
   1   7   8       53.31       58.44      3.07 o 
   2   7   8      261.12      253.62      7.06 o 
   3   7   8       14.38       19.09      3.02 o 
   4   7   8      176.19      177.99      8.63 o 
   5   7   8       78.66       75.61      8.06 o 
   6   7   8        5.56        7.28      2.68 o 
   7   7   8       16.38        4.97      5.36 o 
   0   8   8      265.40      230.76     15.45 o 
   1   8   8      109.24      111.32      8.32 o 
   2   8   8      122.71      119.54      8.59 o 
   3   8   8      217.20      221.50     15.85 o 
   4   8   8      255.84      256.91     19.12 o 
   5   8   8       15.98        8.19      2.40 o 
   6   8   8       41.74       41.98      9.28 o 
   0   9   8       91.89       74.83     10.85 o 
   1   9   8        1.63        7.95      6.01 o 
   3   9   8        4.66       -5.06      6.27 o 
   4   9   8       73.99       32.38     30.78 o 
   0  10   8        1.54        4.41      4.37 o 
   0   1   9        9.86        8.64      0.97 o 
   1   1   9      546.25      565.68      6.81 o 
   0   2   9      729.05      708.99     14.63 o 
   1   2   9     3608.97     3517.50     26.58 o 
   2   2   9     1117.53      961.27     11.37 o 
   0   3   9       35.00       33.05      3.14 o 
   1   3   9      220.38      198.63      2.40 o 
   2   3   9       72.02       74.81      2.15 o 
   3   3   9      955.90      982.21     12.24 o 
   0   4   9     2973.74     3009.44     54.50 o 
   1   4   9      521.78      473.26      7.71 o 
   2   4   9      298.23      286.38      6.43 o 
   3   4   9      102.69      103.04      4.20 o 
   4   4   9      143.57      169.02      3.84 o 
   0   5   9     1940.80     2137.60     26.07 o 
   1   5   9      839.56      828.88     18.31 o 
   2   5   9      809.69      831.99      9.63 o 
   3   5   9      171.80      198.18      7.13 o 
   4   5   9       61.29       69.03      5.40 o 
   5   5   9      178.45      185.74     10.00 o 
   0   6   9       17.16       12.85      4.05 o 
   1   6   9       60.41       62.19      2.96 o 
   2   6   9       88.21      103.95      4.88 o 
   3   6   9       64.92       72.90      3.14 o 
   4   6   9      695.81      682.41     12.19 o 
   5   6   9       12.61        6.17      2.43 o 
   6   6   9       84.79       88.24     14.09 o 
   0   7   9      390.42      386.89     33.42 o 
   1   7   9       12.94       12.28      2.60 o 
   2   7   9       60.56       57.29      3.36 o 
   3   7   9      496.73      523.05      9.44 o 
   4   7   9       96.27       84.17      9.47 o 
   5   7   9       55.26       44.94     10.31 o 
   6   7   9       47.60       34.56      6.87 o 
   7   7   9        1.45        7.94      3.22 o 
   0   8   9       18.90       19.10      9.62 o 
   1   8   9        2.92       10.07      3.21 o 
   2   8   9       20.70       22.96      3.56 o 
   3   8   9       14.90       12.48      2.33 o 
   4   8   9       76.53       69.97      7.46 o 
   5   8   9       49.20       37.13      5.67 o 
   6   8   9      125.96       70.20     18.19 o 
   1   9   9       49.93       39.12     17.81 o 
   2   9   9      139.17      154.25     14.91 o 
   3   9   9      112.18      125.90     18.55 o 
   4   9   9       77.45       49.65     15.78 o 
   0  10   9        5.50        4.37      3.44 o 
   1  10   9       13.59       21.84      5.45 o 
   0   1  10       15.52       27.05      3.05 o 
   1   1  10     1378.22     1189.16     17.59 o 
   0   2  10      990.56      912.02      6.64 o 
   1   2  10     1334.29     1171.27     14.23 o 
   2   2  10     2935.08     2961.71     24.61 o 
   0   3  10     3812.85     3787.02     61.95 o 
   1   3  10      952.74      964.17      7.30 o 
   2   3  10      530.60      504.44      7.14 o 
   3   3  10       31.13       28.52      3.44 o 
   0   4  10      591.17      538.45     20.76 o 
   1   4  10      569.89      572.18      7.72 o 
   2   4  10      141.09      144.65      6.07 o 
   3   4  10      717.21      681.60      8.32 o 
   4   4  10      149.49      150.40      6.49 o 
   0   5  10      125.67      144.47      6.63 o 
   1   5  10     1139.89     1229.07     15.00 o 
   2   5  10      767.87      811.18      7.36 o 
   3   5  10      885.35      955.52     13.00 o 
   4   5  10      351.73      318.12      8.93 o 
   5   5  10       25.56       19.53      4.74 o 
   0   6  10      270.02      289.80      6.53 o 
   1   6  10      294.33      312.86      6.45 o 
   2   6  10      387.14      354.21      7.03 o 
   3   6  10       14.01       13.69      1.85 o 
   4   6  10      442.88      433.48     10.49 o 
   5   6  10       84.82       74.13      5.09 o 
   6   6  10        2.74        6.86      3.68 o 
   0   7  10      579.30      556.88     16.55 o 
   1   7  10       22.73       31.79      2.67 o 
   2   7  10      440.00      446.00     11.56 o 
   3   7  10      154.51      157.02      4.86 o 
   4   7  10      886.39      952.77     33.96 o 
   5   7  10      103.53       89.82     14.01 o 
   6   7  10      101.39       78.30     11.78 o 
   7   7  10       22.40        7.70      6.53 o 
   0   8  10       15.54       15.78      4.11 o 
   1   8  10       11.79       17.28      3.14 o 
   2   8  10       21.25       17.67      3.30 o 
   3   8  10       15.79       11.29      3.05 o 
   4   8  10      507.13      516.97     22.91 o 
   5   8  10      133.68       97.43     23.47 o 
   6   8  10       38.49       22.98      6.37 o 
   0   9  10       10.40        9.02      4.34 o 
   1   9  10       21.43       21.67      4.54 o 
   2   9  10        9.69       20.40      6.03 o 
   3   9  10       73.66      103.80     16.60 o 
   4   9  10       57.15       40.01     13.24 o 
   0  10  10        9.67        6.05      4.45 o 
   0   1  11     4919.44     4913.31     46.96 o 
   1   1  11     1342.07     1257.95     19.09 o 
   0   2  11      747.36      618.89      6.80 o 
   1   2  11     3684.08     3664.88     56.52 o 
   2   2  11     3517.26     3253.39     29.71 o 
   0   3  11     1042.51     1028.34     13.42 o 
   1   3  11      275.30      244.86      5.68 o 
   2   3  11     3295.88     3336.55     38.80 o 
   3   3  11        4.63        6.80      1.57 o 
   0   4  11      628.31      615.04     11.05 o 
   1   4  11      533.21      490.41      8.06 o 
   2   4  11     2115.00     2137.75     23.45 o 
   3   4  11     1047.80      997.95     12.71 o 
   4   4  11      597.54      612.68      7.70 o 
   0   5  11      431.27      462.70     11.93 o 
   1   5  11      394.60      400.26      5.96 o 
   2   5  11      741.38      753.31     14.61 o 
   3   5  11        0.46        6.04      1.33 o 
   4   5  11     1266.26     1303.49     17.46 o 
   5   5  11      197.63      194.11     12.15 o 
   0   6  11       91.30       99.37      3.90 o 
   1   6  11      288.13      274.81      5.33 o 
   2   6  11      111.64      121.34      4.98 o 
   3   6  11      280.73      270.63      6.37 o 
   4   6  11      183.64      180.30      6.92 o 
   5   6  11       68.62       71.62      7.59 o 
   6   6  11        1.01       10.22      2.78 o 
   0   7  11      286.92      308.68     25.04 o 
   1   7  11      875.99      882.96     17.75 o 
   2   7  11     1117.25     1141.86     24.13 o 
   3   7  11      159.50      172.88      9.28 o 
   4   7  11      279.52      271.62     19.47 o 
   5   7  11       31.63       22.04      4.38 o 
   6   7  11       23.56       23.13      5.15 o 
   7   7  11        2.11        7.57      3.24 o 
   0   8  11        2.64        8.43      5.53 o 
   1   8  11       25.44       31.93      4.61 o 
   2   8  11      116.03      104.46      9.36 o 
   3   8  11       96.43      105.12     12.13 o 
   4   8  11       24.54       29.37      4.06 o 
   5   8  11       23.37       34.95      6.02 o 
   0   9  11       23.45       26.67      6.68 o 
   1   9  11       64.06       49.70      6.77 o 
   2   9  11       55.87       49.14     13.96 o 
   3   9  11        2.97       12.45      9.38 o 
   4   9  11      122.86       92.95     27.06 o 
   0   0  12     2662.02     2751.76     52.59 o 
   0   1  12        8.68       14.28      1.55 o 
   1   1  12     7882.80     7940.87     40.64 o 
   0   2  12      221.34      219.11      3.43 o 
   1   2  12      563.54      542.42     11.36 o 
   2   2  12      248.29      218.14      3.26 o 
   0   3  12      810.30      737.20     17.03 o 
   1   3  12     1154.42     1214.07     13.35 o 
   2   3  12     2998.12     3086.37     24.11 o 
   3   3  12       20.70       22.43      2.20 o 
   0   4  12       51.42       51.21      3.48 o 
   1   4  12     1102.42     1129.58     15.47 o 
   2   4  12     1707.41     1633.96     12.97 o 
   3   4  12      432.09      395.05      6.54 o 
   4   4  12        1.60        6.39      1.53 o 
   0   5  12       26.61       27.21      2.87 o 
   1   5  12      394.25      403.56      7.93 o 
   2   5  12      389.43      394.42      9.57 o 
   3   5  12      135.24      139.66      5.08 o 
   4   5  12      402.84      384.89      7.57 o 
   5   5  12       34.97       28.00      7.48 o 
   0   6  12        2.65        9.80      2.18 o 
   1   6  12      626.16      658.87     11.15 o 
   2   6  12      871.50      875.07     13.34 o 
   3   6  12      128.23      120.64      5.97 o 
   4   6  12      479.68      530.25     11.41 o 
   5   6  12       14.46       21.81      2.91 o 
   6   6  12       21.80       18.02      8.02 o 
   0   7  12      452.80      446.97     17.68 o 
   1   7  12     1175.50     1215.05     21.37 o 
   2   7  12     1211.06     1237.49     18.65 o 
   3   7  12      333.06      334.73      9.13 o 
   4   7  12      162.25      163.54     10.56 o 
   5   7  12       54.89       49.97     10.86 o 
   6   7  12       49.24       19.89     11.09 o 
   7   7  12        1.93       12.30      4.02 o 
   0   8  12       10.72       10.74      4.20 o 
   1   8  12       88.63       81.31      7.78 o 
   2   8  12       45.08       55.68      5.34 o 
   3   8  12       64.97       63.13      7.57 o 
   4   8  12       45.62       49.87      8.39 o 
   5   8  12       10.70       17.48      3.82 o 
   0   9  12       61.12       60.03     10.53 o 
   1   9  12       49.01       44.21      5.34 o 
   2   9  12      131.68      156.57     23.41 o 
   3   9  12        6.73        8.83      3.65 o 
   4   9  12       19.20       21.88      4.98 o 
   0   1  13     1056.26      960.16      9.76 o 
   1   1  13        1.56        2.80      1.72 o 
   0   2  13      336.58      287.29      5.50 o 
   1   2  13       13.64       14.34      1.20 o 
   2   2  13        8.68       11.53      0.96 o 
   0   3  13     1467.71     1663.64     23.65 o 
   1   3  13     2518.32     2492.98     23.66 o 
   2   3  13      687.04      652.19     10.27 o 
   3   3  13     2069.81     2225.02     23.83 o 
   0   4  13      163.06      149.19      4.12 o 
   1   4  13      671.83      713.34      8.30 o 
   2   4  13     1848.53     1825.97     15.69 o 
   3   4  13      791.06      793.59     13.00 o 
   4   4  13      642.51      596.53     12.27 o 
   0   5  13        4.41       10.54      2.43 o 
   1   5  13      234.75      236.72      5.52 o 
   2   5  13     1622.91     1626.00     14.35 o 
   3   5  13      276.19      245.89      7.71 o 
   4   5  13      181.18      178.55      5.47 o 
   5   5  13      339.66      326.00     28.70 o 
   0   6  13      279.36      294.55     16.58 o 
   1   6  13      157.75      154.77      5.44 o 
   2   6  13      576.35      590.97     16.73 o 
   3   6  13      124.23      137.18      5.96 o 
   4   6  13      254.89      236.16     15.09 o 
   5   6  13       91.97       89.71      6.93 o 
   6   6  13        0.02        5.30      4.53 o 
   0   7  13        3.65       10.32      3.05 o 
   1   7  13     1257.65     1300.87     23.14 o 
   2   7  13      125.99      139.05      7.28 o 
   3   7  13       89.36       80.59      4.30 o 
   4   7  13       68.95       56.84      6.42 o 
   5   7  13       43.30       45.20     15.33 o 
   6   7  13       83.10       83.22      8.28 o 
   7   7  13       44.30       29.29      6.09 o 
   0   8  13       51.99       69.92     19.09 o 
   1   8  13       76.85       88.56     12.82 o 
   2   8  13       29.86       30.85      6.69 o 
   3   8  13       39.11       50.61      7.53 o 
   4   8  13       27.56       34.96      4.67 o 
   5   8  13       57.31       70.14     12.63 o 
   0   9  13        1.14        5.37      5.06 o 
   1   9  13       47.17       64.22     19.96 o 
   2   9  13       60.67       62.77     23.84 o 
   3   9  13       78.29      100.90     20.02 o 
   4   9  13       63.80       71.33     17.77 o 
   0   1  14      144.47      139.19      5.51 o 
   1   1  14       34.20       27.75      3.95 o 
   0   2  14     4182.43     4341.73     50.56 o 
   1   2  14     1633.32     1676.20     21.99 o 
   2   2  14      336.05      323.24     10.81 o 
   0   3  14      169.44      197.08      6.22 o 
   1   3  14     3182.22     3393.45     49.68 o 
   2   3  14      252.91      272.30      5.80 o 
   3   3  14     1792.23     1736.76     21.27 o 
   0   4  14      150.16      146.01      5.34 o 
   1   4  14      214.17      217.24      5.50 o 
   2   4  14      468.59      485.19      7.78 o 
   3   4  14      300.36      301.27      7.76 o 
   4   4  14       73.85       55.63      2.62 o 
   0   5  14        0.60        3.62      1.92 o 
   1   5  14      401.58      393.39      5.16 o 
   2   5  14     1427.40     1402.03     11.04 o 
   3   5  14      119.16      104.76      4.97 o 
   4   5  14      750.54      811.10     16.35 o 
   5   5  14      651.61      642.35     20.55 o 
   0   6  14       38.28       36.02      3.10 o 
   1   6  14      921.33      999.11     17.29 o 
   2   6  14      783.96      783.77     14.00 o 
   3   6  14       73.35       81.34      3.79 o 
   4   6  14       93.76      104.84     11.75 o 
   5   6  14      104.40       95.33      6.65 o 
   6   6  14        3.58        8.49      4.61 o 
   0   7  14       35.03       42.86      4.85 o 
   1   7  14     1298.88     1370.16     37.76 o 
   2   7  14      552.37      530.59     16.02 o 
   3   7  14       80.53       68.90      4.96 o 
   4   7  14       64.11       56.61      6.02 o 
   5   7  14       36.61       38.54      6.12 o 
   6   7  14       67.05       68.60      9.47 o 
   0   8  14      118.54      105.49     27.54 o 
   1   8  14      118.46       92.70     12.85 o 
   2   8  14      110.68      107.26     17.50 o 
   3   8  14       90.80       96.60     11.43 o 
   4   8  14       68.93       49.91     11.67 o 
   5   8  14       84.93       65.65     18.57 o 
   0   9  14       28.64       35.75     11.28 o 
   1   9  14       33.83       41.82      6.38 o 
   2   9  14       39.19       25.35      8.13 o 
   3   9  14       13.54       18.38      4.93 o 
   4   9  14       35.62       17.34     13.57 o 
   0   1  15     4543.96     4769.40     38.90 o 
   1   1  15     1081.45     1048.89     15.27 o 
   0   2  15       99.27       91.38      3.12 o 
   1   2  15      141.72      112.08     23.14 o 
   2   2  15        8.34       16.14      2.41 o 
   0   3  15      594.82      616.71     10.55 o 
   1   3  15      634.85      694.25     10.11 o 
   2   3  15      934.34      909.47      9.07 o 
   3   3  15     1004.28     1032.62     13.82 o 
   0   4  15      160.91      177.07      7.77 o 
   1   4  15      578.86      601.39      6.89 o 
   2   4  15      864.25      827.53     10.55 o 
   3   4  15      191.65      196.47      5.27 o 
   4   4  15       57.08       51.78      2.51 o 
   0   5  15       56.16       59.01      4.62 o 
   1   5  15      377.94      395.15      5.46 o 
   2   5  15      363.48      350.63      5.12 o 
   3   5  15       82.29       82.53      3.06 o 
   4   5  15      483.95      496.07     12.89 o 
   5   5  15     1315.25     1281.21     29.45 o 
   0   6  15      276.34      294.57     10.10 o 
   1   6  15      463.76      473.82      8.45 o 
   2   6  15      267.81      265.62      7.24 o 
   3   6  15      248.40      244.25      7.48 o 
   4   6  15       29.97       34.33      3.34 o 
   5   6  15      511.24      507.39     18.82 o 
   6   6  15      350.67      388.61     40.12 o 
   0   7  15        3.28        8.87      2.64 o 
   1   7  15      231.45      236.46     22.31 o 
   2   7  15      736.59      698.80     15.02 o 
   3   7  15       30.10       24.49      6.24 o 
   4   7  15      211.51      192.63     14.99 o 
   5   7  15       30.34       20.13      6.69 o 
   6   7  15       30.54       30.47      5.23 o 
   0   8  15       45.28       50.18     10.55 o 
   1   8  15       65.23       40.03      9.10 o 
   2   8  15       21.53       21.66      5.09 o 
   3   8  15       80.50       76.75      8.98 o 
   4   8  15      146.66      169.33     11.45 o 
   5   8  15       80.98       75.65     10.51 o 
   0   9  15        5.00       10.92      3.34 o 
   1   9  15       17.82       19.07      7.05 o 
   2   9  15       34.24       32.16     16.49 o 
   3   9  15       46.73       49.26      7.18 o 
   0   0  16     1331.56     1310.63     36.39 o 
   0   1  16      342.73      365.62      5.77 o 
   1   1  16      618.71      617.58      7.28 o 
   0   2  16      350.52      321.71      6.06 o 
   1   2  16     2573.98     2713.64     23.74 o 
   2   2  16     1426.79     1499.86     34.59 o 
   0   3  16        0.37        4.74      2.77 o 
   1   3  16      162.32      180.34      5.82 o 
   2   3  16      551.91      520.65      5.70 o 
   3   3  16       39.19       34.62      2.02 o 
   0   4  16      480.07      481.49      8.33 o 
   1   4  16        7.59        8.98      1.39 o 
   2   4  16      212.81      187.28      6.78 o 
   3   4  16      167.47      149.80      4.57 o 
   4   4  16      181.86      173.03      4.89 o 
   0   5  16      102.36      100.62      4.38 o 
   1   5  16      709.28      689.40      9.81 o 
   2   5  16       55.94       58.08      3.17 o 
   3   5  16      331.03      307.47      5.30 o 
   4   5  16      865.25      830.79     17.66 o 
   5   5  16      438.92      423.63     55.57 o 
   0   6  16      269.84      262.46     10.87 o 
   1   6  16      899.43      914.95     15.51 o 
   2   6  16       35.73       27.72      3.92 o 
   3   6  16        0.53        7.71      1.68 o 
   4   6  16      111.62      117.62      7.61 o 
   5   6  16       66.39       73.85      6.19 o 
   6   6  16      150.12      141.76     18.55 o 
   0   7  16       77.13       76.83      6.31 o 
   1   7  16       43.47       41.23      2.67 o 
   2   7  16       87.08       76.79      4.67 o 
   3   7  16      143.02      175.22      8.72 o 
   4   7  16       92.87      100.27      7.51 o 
   5   7  16      224.24      227.36     22.33 o 
   6   7  16       23.49       21.81      5.32 o 
   0   8  16       42.67       48.11      6.84 o 
   1   8  16       36.30       34.82      6.02 o 
   2   8  16       78.47       65.55      8.65 o 
   3   8  16       34.86       42.61     13.14 o 
   4   8  16        0.91        0.85      7.92 o 
   5   8  16       13.02       19.35      3.72 o 
   0   9  16       19.02       19.24      6.40 o 
   1   9  16        8.78       12.34      4.84 o 
   2   9  16      104.90       92.73     15.30 o 
   3   9  16       30.06       15.82      7.35 o 
   0   1  17      690.42      657.03      7.98 o 
   1   1  17      443.08      457.44     12.60 o 
   0   2  17        1.01        9.01      2.23 o 
   1   2  17     3010.16     3168.21     23.83 o 
   2   2  17      236.68      301.41      7.19 o 
   0   3  17      159.82      145.93      5.84 o 
   1   3  17     1560.00     1666.37     16.08 o 
   2   3  17      468.93      473.71      5.98 o 
   3   3  17      448.03      428.77      8.96 o 
   0   4  17       19.19       20.48      4.68 o 
   1   4  17       69.40       87.18      2.83 o 
   2   4  17      416.81      412.79      6.97 o 
   3   4  17      649.40      637.64      6.38 o 
   4   4  17       37.10       52.38      3.90 o 
   0   5  17       31.82       41.07      3.55 o 
   1   5  17     1408.06     1411.52     14.92 o 
   2   5  17      357.19      375.10      6.90 o 
   3   5  17      198.58      195.37      6.34 o 
   4   5  17      413.34      395.53     11.91 o 
   5   5  17      637.11      681.73     23.16 o 
   0   6  17       73.87       82.52      4.69 o 
   1   6  17      867.01      843.03     17.19 o 
   2   6  17      435.69      435.51      8.79 o 
   3   6  17      566.16      595.09     16.05 o 
   4   6  17      218.76      238.85     13.97 o 
   5   6  17      192.50      176.27     11.09 o 
   6   6  17      107.93       96.65     10.18 o 
   0   7  17       42.05       53.15      4.35 o 
   1   7  17      159.45      142.92      7.19 o 
   2   7  17      152.79      170.44     11.28 o 
   3   7  17      127.34      128.18      6.43 o 
   4   7  17      152.92      141.13     10.29 o 
   5   7  17       27.32       32.34      6.27 o 
   6   7  17       49.53       31.59      5.25 o 
   0   8  17        4.08       13.96     15.00 o 
   1   8  17       49.29       54.33     11.47 o 
   2   8  17       83.09       85.95     13.27 o 
   3   8  17      131.83      121.51     20.10 o 
   4   8  17       70.54       70.59      8.67 o 
   5   8  17       15.03       15.87      3.62 o 
   0   9  17       10.10        9.61      3.96 o 
   1   9  17       28.06       31.96      5.04 o 
   2   9  17       41.13       29.96      9.90 o 
   3   9  17       55.50       32.42     11.76 o 
   0   1  18       66.16       52.58      3.27 o 
   1   1  18     1198.42     1165.07     13.92 o 
   0   2  18     3352.36     3352.60     29.92 o 
   1   2  18     1961.19     1954.12     23.04 o 
   2   2  18      574.72      548.14      9.37 o 
   0   3  18      126.03      136.69      4.58 o 
   1   3  18       41.58       43.81      1.86 o 
   2   3  18        3.68       17.27      2.06 o 
   3   3  18     1958.81     2012.48     32.54 o 
   0   4  18       32.01       25.17      2.21 o 
   1   4  18      196.91      212.65      4.00 o 
   2   4  18      282.85      281.66      6.28 o 
   3   4  18      370.86      357.65      6.47 o 
   4   4  18       93.48       89.22      6.03 o 
   0   5  18      445.89      409.99     16.61 o 
   1   5  18       89.65       94.11      3.25 o 
   2   5  18      296.79      311.41      6.92 o 
   3   5  18     1184.60     1149.55     14.41 o 
   4   5  18      755.98      748.83     15.92 o 
   5   5  18      157.24      199.33     21.66 o 
   0   6  18     2676.27     2687.37     70.82 o 
   1   6  18      659.91      630.28     12.02 o 
   2   6  18      494.44      503.20      9.52 o 
   3   6  18     1459.28     1481.01     24.71 o 
   4   6  18      146.87      135.61      9.76 o 
   5   6  18       45.56       50.71      5.47 o 
   6   6  18       26.98       21.05      6.74 o 
   0   7  18        3.26       10.13      2.86 o 
   1   7  18      435.33      464.35     11.64 o 
   2   7  18        4.57        8.00      2.30 o 
   3   7  18       84.71       99.55      5.79 o 
   4   7  18       23.51       21.87      3.02 o 
   5   7  18        4.94        8.90      3.58 o 
   6   7  18       12.22        6.81      4.17 o 
   0   8  18       22.06       26.75      5.19 o 
   1   8  18       95.70      111.42      8.56 o 
   2   8  18       23.48       23.47      3.34 o 
   3   8  18       76.88       70.36     13.10 o 
   4   8  18       45.67       47.26      5.73 o 
   5   8  18       19.32       14.82      4.10 o 
   0   9  18        0.81       24.51      7.22 o 
   1   9  18       20.61       13.86      2.94 o 
   2   9  18       50.56       55.47      8.26 o 
   3   9  18      174.08      168.92     14.47 o 
   0   1  19      142.74      146.25      3.48 o 
   1   1  19     1772.95     1773.83     21.22 o 
   0   2  19      667.90      676.63     11.70 o 
   1   2  19     3943.11     4399.65     36.35 o 
   2   2  19     2873.82     3066.67     35.73 o 
   0   3  19     1313.90     1275.61     16.28 o 
   1   3  19      120.57      115.55      2.56 o 
   2   3  19      412.78      414.42      5.78 o 
   3   3  19     1682.69     1704.83     27.92 o 
   0   4  19       14.52       24.69      2.46 o 
   1   4  19        3.01        6.95      1.15 o 
   2   4  19      177.48      190.79      6.71 o 
   3   4  19      224.45      205.22      3.78 o 
   4   4  19       93.75       91.55      3.67 o 
   0   5  19        2.76        8.24      2.16 o 
   1   5  19      354.33      358.90      5.71 o 
   2   5  19      229.37      197.76      5.22 o 
   3   5  19      656.98      669.61     10.11 o 
   4   5  19      278.85      285.44      8.91 o 
   5   5  19       54.51       64.83      8.76 o 
   0   6  19     1694.14     1666.00     38.94 o 
   1   6  19      382.06      395.35      8.94 o 
   2   6  19      179.83      161.91      6.07 o 
   3   6  19      595.39      579.69     11.27 o 
   4   6  19      225.01      226.91      9.11 o 
   5   6  19       77.95       81.66      8.86 o 
   6   6  19       33.17       36.36      9.86 o 
   0   7  19      366.27      362.35     11.42 o 
   1   7  19        0.34        8.59      2.13 o 
   2   7  19       40.96       34.47      3.86 o 
   3   7  19      161.40      147.26      6.18 o 
   4   7  19       43.16       43.90      5.42 o 
   5   7  19      243.68      224.46     14.17 o 
   6   7  19        7.88       11.32      2.20 o 
   0   8  19       24.58       27.54      7.48 o 
   1   8  19       75.06       63.27      9.55 o 
   2   8  19      106.16      101.75     10.37 o 
   3   8  19      205.08      219.58     38.32 o 
   4   8  19        6.78        8.16      2.27 o 
   5   8  19       18.64       16.70      3.06 o 
   0   9  19       53.23       46.99     12.62 o 
   1   9  19       19.37       28.89      4.67 o 
   2   9  19       23.01       25.36      7.13 o 
   3   9  19        1.28       16.02      6.32 o 
   0   0  20      138.31      140.69      5.50 o 
   0   1  20      652.97      624.13      7.61 o 
   1   1  20      812.61      828.70      9.54 o 
   0   2  20      331.52      325.59     10.45 o 
   1   2  20     3920.72     4155.67     35.47 o 
   2   2  20      446.07      501.69     14.36 o 
   0   3  20      305.60      261.89      6.34 o 
   1   3  20      152.49      146.61      4.00 o 
   2   3  20     2208.72     2307.66     31.96 o 
   3   3  20        6.45        7.79      2.95 o 
   0   4  20        1.80        4.78      1.84 o 
   1   4  20      298.29      314.78      5.35 o 
   2   4  20       80.40       89.65      3.66 o 
   3   4  20       76.05       72.77      3.50 o 
   4   4  20        9.53       12.88      2.22 o 
   0   5  20       84.31       67.84      4.57 o 
   1   5  20      380.03      429.67      6.83 o 
   2   5  20       93.37       74.53      3.80 o 
   3   5  20      163.60      166.68      5.18 o 
   4   5  20       52.05       57.62      3.48 o 
   5   5  20      176.94      185.14     11.65 o 
   0   6  20        5.72        6.01      2.15 o 
   1   6  20     1211.17     1236.40     21.04 o 
   2   6  20      796.86      849.84     15.44 o 
   3   6  20       56.66       60.11      3.62 o 
   4   6  20       11.35       13.61      2.55 o 
   5   6  20       43.91       40.74      4.97 o 
   6   6  20        0.11       -0.27      5.68 o 
   0   7  20       32.81       26.55      3.03 o 
   1   7  20       35.17       38.86      4.44 o 
   2   7  20        6.09       13.24      3.00 o 
   3   7  20      403.39      431.80     14.22 o 
   4   7  20       58.10       60.90      8.36 o 
   5   7  20      206.95      185.92     11.03 o 
   6   7  20       24.76       21.60      4.62 o 
   0   8  20       42.09       50.28     11.69 o 
   1   8  20      174.92      191.58     14.55 o 
   2   8  20       42.58       87.69     18.22 o 
   3   8  20       89.09       86.13      7.17 o 
   4   8  20        7.44        8.46      2.15 o 
   5   8  20        5.68       10.56      2.78 o 
   0   9  20       69.36       53.22     11.37 o 
   1   9  20       14.62       26.55      6.94 o 
   2   9  20       17.16       25.86      6.81 o 
   3   9  20       29.52       15.98      4.29 o 
   0   1  21      124.80      116.58      4.11 o 
   1   1  21      423.50      354.51      5.47 o 
   0   2  21     2059.76     2194.85     80.79 o 
   1   2  21     2794.49     3133.20     53.69 o 
   2   2  21      139.70      169.79     10.20 o 
   0   3  21        0.37       10.36      2.25 o 
   1   3  21       12.61       15.09      2.11 o 
   2   3  21      377.73      352.65     12.12 o 
   3   3  21      141.82      150.37      5.53 o 
   0   4  21      109.54      136.13      6.50 o 
   1   4  21      266.33      262.17      5.40 o 
   2   4  21      219.57      216.29      4.82 o 
   3   4  21       46.29       54.62      2.48 o 
   4   4  21       21.79       21.25      2.20 o 
   0   5  21      171.10      167.98      5.82 o 
   1   5  21      213.48      211.77      4.63 o 
   2   5  21      387.27      393.99      7.91 o 
   3   5  21      676.92      676.12     11.81 o 
   4   5  21       75.63       85.09      4.58 o 
   5   5  21      287.20      315.66     32.59 o 
   0   6  21     1142.44     1251.31     34.37 o 
   1   6  21      168.03      163.22      7.75 o 
   2   6  21      240.15      235.69     21.55 o 
   3   6  21     1311.01     1313.53     19.45 o 
   4   6  21      253.88      235.11     12.85 o 
   5   6  21       35.52       49.20      8.05 o 
   6   6  21       17.19       23.21      5.51 o 
   0   7  21       97.50       87.90      7.29 o 
   1   7  21      135.22      134.45      5.86 o 
   2   7  21       67.11       86.64      5.98 o 
   3   7  21      295.32      285.35      9.22 o 
   4   7  21       60.69       64.22      6.28 o 
   5   7  21      111.18      116.01      7.09 o 
   6   7  21       34.01       49.39      5.82 o 
   0   8  21        3.10       11.74      8.67 o 
   1   8  21       19.31       16.39      4.53 o 
   2   8  21       97.44       89.68     10.55 o 
   3   8  21      225.80      184.84     13.28 o 
   4   8  21       13.27        8.28      2.48 o 
   5   8  21        6.91        6.87      3.53 o 
   1   9  21       10.33       15.28      3.85 o 
   2   9  21       48.54       23.17      9.99 o 
   0   1  22      113.04      114.83      5.52 o 
   1   1  22      137.09      126.84      6.50 o 
   0   2  22     2965.31     3128.34     36.07 o 
   1   2  22     1235.70     1281.01     18.58 o 
   2   2  22     1660.34     1762.23     29.11 o 
   0   3  22       13.26       21.11      1.99 o 
   1   3  22        0.24        5.66      1.62 o 
   2   3  22      189.64      202.76      3.88 o 
   3   3  22      218.25      233.94      7.45 o 
   0   4  22       27.28       27.37      3.24 o 
   1   4  22       25.83       30.54      3.09 o 
   2   4  22      161.40      150.93      3.77 o 
   3   4  22      149.84      155.10      3.67 o 
   4   4  22       81.05       73.18      8.06 o 
   0   5  22      695.41      739.75     16.81 o 
   1   5  22      512.14      499.90      7.52 o 
   2   5  22      210.84      217.25      5.79 o 
   3   5  22      214.53      213.28      5.43 o 
   4   5  22      197.03      192.57      8.43 o 
   5   5  22      310.19      301.53     28.44 o 
   0   6  22     1344.00     1397.40     37.61 o 
   1   6  22      253.88      257.25      5.84 o 
   2   6  22      859.85      844.79     13.59 o 
   3   6  22      622.03      613.16     11.81 o 
   4   6  22       64.74       67.78      7.06 o 
   5   6  22       80.84       76.46      7.30 o 
   6   6  22        2.42       -2.98      6.53 o 
   0   7  22      186.09      204.65     24.06 o 
   1   7  22       13.36       13.86      2.05 o 
   2   7  22       46.60       43.80      4.67 o 
   3   7  22      124.99      112.21      6.84 o 
   4   7  22       54.47       57.64      7.96 o 
   5   7  22        3.46        8.32      2.90 o 
   6   7  22       37.37       39.24      5.89 o 
   0   8  22       10.05       18.21      4.67 o 
   1   8  22       45.77       47.15      9.89 o 
   2   8  22       24.96       27.09      4.27 o 
   3   8  22      107.83       93.82      8.83 o 
   4   8  22        5.69        9.41      2.87 o 
   0   9  22       51.03       67.87     19.93 o 
   1   9  22       10.31        9.33      2.91 o 
   2   9  22       53.10       47.56      5.87 o 
   0   1  23      230.09      224.47      4.42 o 
   1   1  23     1061.54     1070.91     12.68 o 
   0   2  23      117.40      115.35      5.05 o 
   1   2  23     1818.66     1911.10     16.95 o 
   2   2  23      944.03      945.37     14.14 o 
   0   3  23        2.85        9.76      2.24 o 
   1   3  23      269.11      278.54      7.55 o 
   2   3  23      263.14      268.42      6.55 o 
   3   3  23       74.06       68.55      4.94 o 
   0   4  23      214.15      221.48      5.78 o 
   1   4  23        5.37       14.04      1.86 o 
   2   4  23      577.79      528.88      7.24 o 
   3   4  23      245.44      251.05      6.71 o 
   4   4  23        0.03        6.74      2.52 o 
   0   5  23      274.84      252.34      8.67 o 
   1   5  23       48.54       63.91      3.73 o 
   2   5  23      266.79      261.80      6.10 o 
   3   5  23       23.80       29.41      2.08 o 
   4   5  23       67.63       85.18      5.27 o 
   5   5  23      413.26      438.73     36.66 o 
   0   6  23      176.68      183.99      8.32 o 
   1   6  23      329.05      327.11      7.29 o 
   2   6  23      618.67      606.21      9.22 o 
   3   6  23      565.53      585.80     12.64 o 
   4   6  23      399.82      379.33     20.82 o 
   5   6  23       18.58       16.76      3.21 o 
   6   6  23      190.06      174.86     17.63 o 
   0   7  23       36.20       33.22     11.49 o 
   1   7  23      130.43      144.27     10.98 o 
   2   7  23      207.60      216.69      6.89 o 
   3   7  23       14.84       16.91      3.28 o 
   4   7  23       41.38       35.50      5.17 o 
   5   7  23       56.57       57.63      5.67 o 
   6   7  23       10.39        8.17      2.34 o 
   0   8  23       34.03       30.15     12.65 o 
   1   8  23       35.73       37.12      6.77 o 
   2   8  23      223.53      217.32      8.23 o 
   3   8  23       72.63       59.55      7.80 o 
   4   8  23       29.79       29.97      7.13 o 
   0   9  23       39.04       27.58      6.42 o 
   1   9  23       17.54       14.85      4.29 o 
   2   9  23       58.62       66.96     10.85 o 
   0   0  24      229.68      196.96      7.72 o 
   0   1  24      686.43      696.85     14.10 o 
   1   1  24        8.86        8.82      1.77 o 
   0   2  24       71.69       86.57      3.05 o 
   1   2  24     1117.18     1151.79     12.21 o 
   2   2  24       57.90       41.12      4.96 o 
   0   3  24      116.80      131.99      3.77 o 
   1   3  24      102.13       93.67      3.21 o 
   2   3  24      194.44      184.37      3.60 o 
   3   3  24        3.07       12.84      2.48 o 
   0   4  24      213.12      206.44      8.63 o 
   1   4  24      107.75      112.29      3.06 o 
   2   4  24      410.79      434.81      7.91 o 
   3   4  24      495.52      482.21      8.00 o 
   4   4  24        0.79       10.36      1.87 o 
   0   5  24      299.28      293.83     15.50 o 
   1   5  24      282.23      293.31      5.66 o 
   2   5  24      768.41      770.86     13.02 o 
   3   5  24      277.00      275.69      7.09 o 
   4   5  24      631.46      645.01     22.49 o 
   5   5  24      694.45      694.41     68.98 o 
   0   6  24      492.76      514.12     15.23 o 
   1   6  24      933.29     1006.96     15.19 o 
   2   6  24       78.17       78.83      4.67 o 
   3   6  24       24.30       31.53      3.57 o 
   4   6  24      162.22      181.94      9.43 o 
   5   6  24      144.72      119.65     12.42 o 
   6   6  24       47.88       36.41     17.16 o 
   0   7  24       10.50       15.53      3.45 o 
   1   7  24       64.82       60.63      4.67 o 
   2   7  24      266.05      295.17     10.31 o 
   3   7  24      352.62      375.88     19.00 o 
   4   7  24       52.51       39.00      5.22 o 
   5   7  24      144.88      131.43     10.58 o 
   6   7  24       43.98       27.73      6.19 o 
   0   8  24       31.48       26.49      6.95 o 
   1   8  24        3.06        9.07      2.81 o 
   2   8  24       23.56       19.71      3.58 o 
   3   8  24       69.05       81.91      7.62 o 
   4   8  24       52.89       40.45      5.86 o 
   0   9  24        3.09       11.12      5.86 o 
   1   9  24       79.49       87.20      7.48 o 
   2   9  24       79.70       83.92      8.16 o 
   0   1  25     3987.18     4078.33     60.14 o 
   1   1  25      106.91      104.32      3.00 o 
   0   2  25      499.84      556.41     10.63 o 
   1   2  25       98.00       88.35      4.79 o 
   2   2  25        1.19        5.23      2.25 o 
   0   3  25       65.50       58.38      6.35 o 
   1   3  25      583.17      588.98      7.61 o 
   2   3  25      717.10      710.36     14.47 o 
   3   3  25      374.75      390.79      8.68 o 
   0   4  25      200.65      211.10     10.48 o 
   1   4  25      329.63      327.09      7.04 o 
   2   4  25      377.91      381.75      8.67 o 
   3   4  25      299.71      288.76      6.47 o 
   4   4  25        9.82       12.71      4.84 o 
   0   5  25      262.81      264.45      7.23 o 
   1   5  25       47.96       52.77      2.86 o 
   2   5  25      600.60      596.34     10.89 o 
   3   5  25     1310.21     1295.38     19.30 o 
   4   5  25      583.74      623.57     13.20 o 
   5   5  25     1139.59     1145.89     44.57 o 
   0   6  25      106.03       86.56      9.56 o 
   1   6  25      719.47      736.76     10.82 o 
   2   6  25      567.97      572.07     10.68 o 
   3   6  25      353.95      379.03      9.71 o 
   4   6  25       41.70       32.73      5.67 o 
   5   6  25      128.69      121.17      9.66 o 
   6   6  25       84.79       70.12      9.57 o 
   0   7  25       16.62       13.02      2.72 o 
   1   7  25        4.20       10.10      3.33 o 
   2   7  25       56.77       55.56      5.39 o 
   3   7  25       84.71       84.41      7.80 o 
   4   7  25       26.03       25.17      4.50 o 
   5   7  25        9.26       20.99      4.80 o 
   0   8  25        4.31       13.72      9.92 o 
   1   8  25        6.27        7.26      2.98 o 
   2   8  25       21.89       15.53      3.23 o 
   3   8  25        1.49       10.15      2.43 o 
   4   8  25      123.90      140.03     16.28 o 
   0   9  25       90.49       92.47     12.25 o 
   1   9  25       11.25       12.53      2.90 o 
   0   1  26      561.17      574.11     23.44 o 
   1   1  26      731.14      683.78     10.61 o 
   0   2  26      482.49      431.76      6.60 o 
   1   2  26      499.07      505.56      6.00 o 
   2   2  26      404.38      411.76      9.39 o 
   0   3  26     1934.65     1983.59     29.30 o 
   1   3  26     1370.78     1467.37     16.64 o 
   2   3  26       17.74       22.26      2.34 o 
   3   3  26       29.81       34.59      3.45 o 
   0   4  26      223.42      222.74      5.53 o 
   1   4  26      380.00      406.35      6.25 o 
   2   4  26      774.53      781.00     13.25 o 
   3   4  26      144.94      139.93      6.69 o 
   4   4  26       21.25       26.91      3.56 o 
   0   5  26      146.07      135.06      5.31 o 
   1   5  26       65.12       71.42      3.41 o 
   2   5  26      796.62      854.21     14.42 o 
   3   5  26      296.28      261.60      5.74 o 
   4   5  26       39.15       44.09      3.11 o 
   5   5  26      696.70      711.12     70.90 o 
   0   6  26       95.55      103.09      4.65 o 
   1   6  26      874.80      921.36     37.09 o 
   2   6  26      361.97      378.32      8.54 o 
   3   6  26       67.62       78.74      5.26 o 
   4   6  26      173.69      178.63     16.27 o 
   5   6  26      185.99      139.45     18.98 o 
   6   6  26       15.77       13.18      3.46 o 
   0   7  26       22.51       26.50      5.27 o 
   1   7  26      308.84      287.35     10.29 o 
   2   7  26      337.41      359.98     18.95 o 
   3   7  26      241.32      229.38     10.71 o 
   4   7  26       55.77       52.14      5.66 o 
   5   7  26       23.16       20.05      3.66 o 
   0   8  26        2.08       10.62      4.90 o 
   1   8  26        2.32        8.29      4.15 o 
   2   8  26       30.77       32.04      6.11 o 
   3   8  26       40.43       39.56      6.90 o 
   4   8  26       48.01       52.99      6.58 o 
   0   9  26       58.44       35.80     13.53 o 
   0   1  27      188.60      173.90      6.61 o 
   1   1  27       48.03       71.03      7.93 o 
   0   2  27      883.92      824.52     12.71 o 
   1   2  27      129.33      104.09      2.59 o 
   2   2  27      235.72      235.51      9.20 o 
   0   3  27        2.75        1.54      2.11 o 
   1   3  27      371.01      339.36      5.81 o 
   2   3  27      398.80      380.83      6.53 o 
   3   3  27      332.59      373.49     17.65 o 
   0   4  27        8.14       15.08      2.81 o 
   1   4  27      103.15      128.09      3.31 o 
   2   4  27      319.23      299.94      8.22 o 
   3   4  27      222.54      227.41      5.42 o 
   4   4  27      452.66      475.81     10.89 o 
   0   5  27        0.09        6.23      3.65 o 
   1   5  27      878.77      883.33     14.84 o 
   2   5  27      329.81      338.25     12.28 o 
   3   5  27       29.29       39.18      5.28 o 
   4   5  27      384.28      388.16     14.22 o 
   5   5  27      714.73      742.39     41.09 o 
   0   6  27       10.08        8.85      4.39 o 
   1   6  27      266.22      261.32      6.18 o 
   2   6  27      809.19      822.00     15.08 o 
   3   6  27      125.16      131.70      6.25 o 
   4   6  27      112.30       99.62     10.65 o 
   5   6  27        6.60       11.47      3.69 o 
   6   6  27       20.57       21.12      4.99 o 
   0   7  27      328.37      347.50     12.14 o 
   1   7  27      552.57      577.75     28.20 o 
   2   7  27      143.92      170.82      8.82 o 
   3   7  27       85.06       81.87      9.91 o 
   4   7  27      131.08       98.86     16.08 o 
   5   7  27       20.20       27.07      4.75 o 
   0   8  27       35.34       22.02      7.53 o 
   1   8  27       93.19      105.85     15.12 o 
   2   8  27        1.82        8.87      4.06 o 
   3   8  27       26.19       21.46      4.55 o 
   4   8  27       31.33       18.14      4.28 o 
   0   0  28       48.46       39.72      6.79 o 
   0   1  28        6.42        8.07      2.29 o 
   1   1  28      432.43      448.56     10.30 o 
   0   2  28       62.43       49.55      5.13 o 
   1   2  28       13.01       17.27      2.29 o 
   2   2  28       18.84       20.71      3.09 o 
   0   3  28      837.35      860.81     15.67 o 
   1   3  28      160.54      151.25      4.36 o 
   2   3  28      443.94      433.44      8.93 o 
   3   3  28      423.94      446.39     12.62 o 
   0   4  28       10.90       16.93      4.10 o 
   1   4  28       19.85       23.65      3.33 o 
   2   4  28      631.22      622.65     10.31 o 
   3   4  28       89.20       87.38      4.12 o 
   4   4  28       21.67       25.35      3.63 o 
   0   5  28      291.14      269.41     11.51 o 
   1   5  28      596.92      592.88     10.58 o 
   2   5  28      226.67      245.81      5.91 o 
   3   5  28       78.45       72.21      3.32 o 
   4   5  28      168.55      159.66      6.90 o 
   5   5  28       19.06       23.00      5.48 o 
   0   6  28      697.15      731.50     15.36 o 
   1   6  28      413.58      427.23     10.60 o 
   2   6  28      362.73      348.52      8.42 o 
   3   6  28      175.92      148.07      6.48 o 
   4   6  28      280.19      250.29     21.42 o 
   5   6  28       27.94       22.73      4.13 o 
   6   6  28       23.94       14.91      4.35 o 
   0   7  28      179.70      162.39     11.81 o 
   1   7  28      448.41      479.80     18.01 o 
   2   7  28      351.02      363.46     15.76 o 
   3   7  28      432.48      455.34     21.35 o 
   4   7  28       55.02       43.01      4.61 o 
   5   7  28      173.16      142.50     13.64 o 
   0   8  28       23.02       16.88     21.42 o 
   1   8  28      106.12      120.00     14.45 o 
   2   8  28       52.59       60.44      8.08 o 
   3   8  28       56.24       66.31      7.42 o 
   0   1  29      137.76      131.50      7.07 o 
   1   1  29        7.94        7.53      1.38 o 
   0   2  29       10.78       13.02      2.03 o 
   1   2  29      305.40      301.16      4.37 o 
   2   2  29      479.23      468.39      8.16 o 
   0   3  29       30.98       18.88      2.75 o 
   1   3  29      242.33      266.35      4.13 o 
   2   3  29     1088.00     1130.15     14.22 o 
   3   3  29        7.50        8.02      4.01 o 
   0   4  29      358.35      366.32     10.15 o 
   1   4  29      151.61      161.95      4.08 o 
   2   4  29      278.79      276.24      6.47 o 
   3   4  29      392.36      381.29      7.56 o 
   4   4  29       43.60       37.69      3.15 o 
   0   5  29      140.84      146.38      5.61 o 
   1   5  29       94.40      118.26      3.75 o 
   2   5  29      315.08      330.92      7.47 o 
   3   5  29       98.26       93.98      5.89 o 
   4   5  29      178.51      184.86      8.84 o 
   5   5  29        0.24       -1.37     15.13 o 
   0   6  29       37.21       36.54      4.30 o 
   1   6  29      192.60      182.01      6.57 o 
   2   6  29      231.65      228.81      7.38 o 
   3   6  29      197.07      194.34     11.22 o 
   4   6  29       53.12       41.96      6.77 o 
   5   6  29        8.27        8.91      2.64 o 
   6   6  29       10.49        8.70      3.70 o 
   0   7  29      170.50      176.16     10.56 o 
   1   7  29      661.60      675.32     29.27 o 
   2   7  29      332.30      334.79     13.10 o 
   3   7  29      212.03      204.25      9.89 o 
   4   7  29      127.08      128.95     13.37 o 
   5   7  29       16.50       11.07      3.28 o 
   0   8  29       91.43      102.66     14.71 o 
   1   8  29       41.46       56.34     10.73 o 
   2   8  29       59.05       44.75      6.59 o 
   3   8  29       34.15       24.01      6.16 o 
   0   1  30        4.98       10.13      2.36 o 
   1   1  30      130.68      142.71      5.90 o 
   0   2  30      197.57      191.27      5.62 o 
   1   2  30      232.49      227.01      6.57 o 
   2   2  30      417.20      396.54      8.24 o 
   0   3  30      322.26      351.21     10.08 o 
   1   3  30      134.67      139.01      3.66 o 
   2   3  30      252.68      245.53     10.78 o 
   3   3  30      152.38      184.96      7.95 o 
   0   4  30       77.10       69.86      4.44 o 
   1   4  30       49.10       42.56      3.05 o 
   2   4  30      110.15      118.17      7.05 o 
   3   4  30      389.72      385.85      8.01 o 
   4   4  30      221.32      221.21     10.14 o 
   0   5  30      196.32      196.76      7.26 o 
   1   5  30      423.14      452.81     11.42 o 
   2   5  30      255.28      216.14      7.05 o 
   3   5  30      268.66      251.38      6.35 o 
   4   5  30      113.89      134.64      6.55 o 
   5   5  30       14.12       17.67      4.56 o 
   0   6  30       26.96       34.30      5.96 o 
   1   6  30      132.56      130.74      4.96 o 
   2   6  30       95.96       91.09      3.84 o 
   3   6  30       77.81       90.53      6.04 o 
   4   6  30       93.95       97.52      8.69 o 
   5   6  30       42.22       41.03      4.59 o 
   6   6  30       14.02       14.76      4.23 o 
   0   7  30      215.41      196.35     12.56 o 
   1   7  30        1.42        4.09      1.95 o 
   2   7  30       87.50       80.87      7.26 o 
   3   7  30      166.66      178.63     16.03 o 
   4   7  30      337.81      384.37     36.21 o 
   5   7  30       39.11       27.88      4.26 o 
   0   8  30        1.33        6.35      3.22 o 
   1   8  30       58.03       55.25      6.65 o 
   2   8  30       27.44       23.78      4.89 o 
   3   8  30        6.18       12.24      3.06 o 
   0   1  31       79.97       68.04      3.70 o 
   1   1  31       40.84       35.03      2.90 o 
   0   2  31      250.62      248.62      7.29 o 
   1   2  31      413.97      387.00      7.04 o 
   2   2  31      544.36      542.61      9.95 o 
   0   3  31       38.23       27.41      4.15 o 
   1   3  31       62.51       63.32      3.49 o 
   2   3  31      493.28      429.64      8.53 o 
   3   3  31      161.29      155.46      6.20 o 
   0   4  31      140.77      138.11      5.50 o 
   1   4  31      180.46      160.62      4.57 o 
   2   4  31      695.34      692.02     11.36 o 
   3   4  31       35.36       39.60      2.72 o 
   4   4  31      366.62      404.82     21.85 o 
   0   5  31      141.60      146.27      6.82 o 
   1   5  31      278.85      273.97      7.96 o 
   2   5  31      584.90      609.49     10.57 o 
   3   5  31       44.45       39.47      3.95 o 
   4   5  31       19.33       21.92      2.67 o 
   5   5  31        5.83        9.43     10.72 o 
   0   6  31       91.47       80.92      5.15 o 
   1   6  31       53.60       59.20      5.08 o 
   2   6  31       72.94       75.78      5.16 o 
   3   6  31      169.21      170.89     13.80 o 
   4   6  31      334.94      376.17     18.78 o 
   5   6  31        1.59        7.31      2.71 o 
   6   6  31       89.54       83.98     18.85 o 
   0   7  31     1053.83     1040.25     83.96 o 
   1   7  31       23.45       23.91      3.26 o 
   2   7  31      165.07      147.30      9.78 o 
   3   7  31      165.29      172.77     19.96 o 
   4   7  31        9.50        6.43      3.08 o 
   0   8  31        5.74       12.74      3.94 o 
   1   8  31        7.83       14.64      2.90 o 
   2   8  31       46.53       55.10      5.94 o 
   0   0  32      941.45      940.52     18.61 o 
   0   1  32      393.19      403.67      5.89 o 
   1   1  32       11.18       29.65      7.50 o 
   0   2  32      559.95      534.59      9.98 o 
   1   2  32      261.29      245.12      6.90 o 
   2   2  32      283.86      287.49      8.73 o 
   0   3  32       52.87       66.48      5.41 o 
   1   3  32      144.04      153.21      5.06 o 
   2   3  32      111.01      116.10      3.96 o 
   3   3  32        7.56        6.97      3.33 o 
   0   4  32      104.84       95.14      4.64 o 
   1   4  32      501.84      474.34      8.85 o 
   2   4  32      300.60      282.53      6.91 o 
   3   4  32      662.50      676.48     10.04 o 
   4   4  32      682.61      704.00     23.50 o 
   0   5  32       19.61       25.33      4.21 o 
   1   5  32       62.51       63.74      4.11 o 
   2   5  32      190.77      204.09      5.99 o 
   3   5  32      208.78      196.18      5.65 o 
   4   5  32      309.89      329.40     13.60 o 
   5   5  32       64.51       70.29      8.13 o 
   0   6  32        0.85       11.44      3.38 o 
   1   6  32        4.51        9.72      3.58 o 
   2   6  32       15.60       14.68      2.37 o 
   3   6  32       48.88       38.71      8.34 o 
   4   6  32       35.21       51.83      5.00 o 
   5   6  32       18.22       20.33      3.61 o 
   0   7  32        0.15       12.96      3.88 o 
   1   7  32       47.64       58.51      4.51 o 
   2   7  32      105.40       95.52      8.83 o 
   3   7  32       92.33       94.54      7.87 o 
   4   7  32       60.18       53.25     14.52 o 
   0   8  32        7.04       17.17      6.42 o 
   1   8  32       42.64       42.64      5.19 o 
   2   8  32       23.12       20.55      4.11 o 
   0   1  33      180.54      152.72      4.95 o 
   1   1  33      863.46      830.09     14.84 o 
   0   2  33        7.23       20.51      3.82 o 
   1   2  33     1624.65     1589.89     16.18 o 
   2   2  33      308.87      288.99      7.41 o 
   0   3  33       91.82       89.11      5.73 o 
   1   3  33      608.02      574.97      9.24 o 
   2   3  33       74.83       79.48      3.99 o 
   3   3  33       42.16       47.97      3.53 o 
   0   4  33      300.02      301.88     13.32 o 
   1   4  33        6.11       16.58      3.39 o 
   2   4  33      110.42       94.56      5.07 o 
   3   4  33       68.14       52.81      3.05 o 
   4   4  33       39.22       32.34      4.02 o 
   0   5  33       13.32        7.21      3.08 o 
   1   5  33      626.60      607.68      9.68 o 
   2   5  33      350.19      343.82      6.78 o 
   3   5  33       28.05       36.99      2.99 o 
   4   5  33        0.26        5.69      3.20 o 
   5   5  33        3.21       15.96      4.34 o 
   0   6  33      277.46      271.70      9.10 o 
   1   6  33       66.15       77.20      6.40 o 
   2   6  33       32.81       46.98      3.87 o 
   3   6  33      165.56      168.55      8.17 o 
   4   6  33      106.77       93.90     12.88 o 
   5   6  33        7.16       11.89      2.46 o 
   0   7  33       63.32       74.74     10.54 o 
   1   7  33       68.57       71.11      6.16 o 
   2   7  33       45.30       39.31      3.50 o 
   3   7  33       20.44       19.75      3.21 o 
   4   7  33      301.35      342.45     23.67 o 
   0   8  33      124.44      128.79      9.21 o 
   1   8  33        1.30        8.04      2.57 o 
   2   8  33        1.31        7.25      4.53 o 
   0   1  34       21.10       21.83      2.48 o 
   1   1  34     1913.54     1936.12     28.58 o 
   0   2  34      282.58      278.77      7.73 o 
   1   2  34      529.39      519.25      7.28 o 
   2   2  34        1.28        9.48      2.79 o 
   0   3  34      105.93      107.20      7.17 o 
   1   3  34      273.55      261.05      7.41 o 
   2   3  34       68.47       69.81      2.67 o 
   3   3  34       49.34       50.05      3.55 o 
   0   4  34      679.23      721.90     16.50 o 
   1   4  34      921.72      860.79     14.34 o 
   2   4  34       99.09      108.04      3.54 o 
   3   4  34      347.81      346.57      7.34 o 
   4   4  34      211.16      197.55      9.34 o 
   0   5  34      637.30      599.54     13.88 o 
   1   5  34      314.80      325.02      7.23 o 
   2   5  34      291.99      274.12      6.05 o 
   3   5  34      122.98      103.28      4.52 o 
   4   5  34       28.52       32.25      7.05 o 
   5   5  34       26.04       26.44      7.44 o 
   0   6  34        0.09        5.12      2.59 o 
   1   6  34       28.95       29.49      3.33 o 
   2   6  34       26.20       33.47      6.32 o 
   3   6  34       19.89       13.99      3.00 o 
   4   6  34      177.98      179.14     19.14 o 
   5   6  34        2.06        6.73      3.08 o 
   0   7  34       75.56       70.14      5.59 o 
   1   7  34        2.86        9.09      2.85 o 
   2   7  34      106.82      111.10      8.59 o 
   3   7  34       63.81       72.46      7.90 o 
   4   7  34      111.26       78.50      9.51 o 
   0   8  34        2.03        5.99      4.55 o 
   1   8  34        2.72        3.14      2.86 o 
   0   1  35      320.99      350.69      8.05 o 
   1   1  35       88.64       97.28      6.94 o 
   0   2  35       65.76       60.26      3.32 o 
   1   2  35      244.22      240.71      6.32 o 
   2   2  35      140.58      147.90      5.97 o 
   0   3  35      332.55      361.71     15.55 o 
   1   3  35     1050.70     1057.36     17.51 o 
   2   3  35      169.78      162.38      4.20 o 
   3   3  35       20.84       19.41      6.56 o 
   0   4  35      216.81      187.09     14.84 o 
   1   4  35      568.41      574.41      8.82 o 
   2   4  35       52.63       59.22      2.63 o 
   3   4  35       90.67       96.12      7.21 o 
   4   4  35       16.11       28.24      5.76 o 
   0   5  35      392.54      322.38     14.47 o 
   1   5  35       28.28       21.82      2.35 o 
   2   5  35      280.88      242.98      5.95 o 
   3   5  35      129.85      113.09      5.57 o 
   4   5  35        4.59       12.78      3.05 o 
   5   5  35       15.92       13.76      5.06 o 
   0   6  35      103.09      103.95      7.13 o 
   1   6  35      110.43      117.66      5.07 o 
   2   6  35       94.61      104.59      7.69 o 
   3   6  35       16.84       15.20      2.59 o 
   4   6  35       78.96       68.20     10.27 o 
   5   6  35       36.81       43.20      4.83 o 
   0   7  35      115.88      132.99     11.19 o 
   1   7  35       40.58       54.18      5.50 o 
   2   7  35        2.52        5.70      1.58 o 
   3   7  35      104.29       86.58      7.20 o 
   0   8  35        4.88        5.63      7.87 o 
   0   0  36      581.15      500.07     21.92 o 
   0   1  36       42.50       54.33      4.75 o 
   1   1  36     1454.31     1476.01     42.85 o 
   0   2  36       49.24       38.57      3.24 o 
   1   2  36      538.88      537.14      8.65 o 
   2   2  36       46.64       55.38      5.30 o 
   0   3  36       32.78       46.99      8.15 o 
   1   3  36      130.67      151.17      4.74 o 
   2   3  36      143.86      144.75      4.41 o 
   3   3  36       91.21       71.27      3.82 o 
   0   4  36      786.13      763.52     15.12 o 
   1   4  36       51.58       64.12      3.39 o 
   2   4  36       57.26       70.47      2.99 o 
   3   4  36      210.39      201.73      5.72 o 
   4   4  36       14.33       16.97      2.80 o 
   0   5  36       29.51       29.15      4.40 o 
   1   5  36      167.43      182.36      5.47 o 
   2   5  36       44.75       53.38      3.34 o 
   3   5  36       76.30       87.62      4.62 o 
   4   5  36       34.99       36.64      4.49 o 
   5   5  36       12.32       13.23      4.31 o 
   0   6  36       65.49       66.17      7.56 o 
   1   6  36       31.68       35.59      3.26 o 
   2   6  36       56.94       57.29      4.26 o 
   3   6  36       17.44       17.38      3.01 o 
   4   6  36        2.92        9.81      2.58 o 
   5   6  36        9.14        7.85      4.14 o 
   0   7  36        0.08        4.40      5.81 o 
   1   7  36       27.12       46.45      7.47 o 
   2   7  36        4.85        8.72      2.91 o 
   3   7  36      132.38      134.92      8.86 o 
   0   1  37      793.20      782.52     34.99 o 
   1   1  37      352.59      368.24     11.16 o 
   0   2  37       89.35       91.23      6.12 o 
   1   2  37      374.78      359.00      7.19 o 
   2   2  37       11.67       13.31      2.79 o 
   0   3  37     1871.54     1937.50     36.25 o 
   1   3  37      320.25      322.06      7.96 o 
   2   3  37       74.74       69.77      3.17 o 
   3   3  37      564.29      491.74     12.47 o 
   0   4  37      592.80      544.61     12.69 o 
   1   4  37      484.54      482.34     11.52 o 
   2   4  37      285.17      287.22      8.39 o 
   3   4  37        1.08        4.23      2.04 o 
   4   4  37        0.95        0.77      3.14 o 
   0   5  37       91.70      108.27      9.68 o 
   1   5  37       48.70       39.00      2.99 o 
   2   5  37       12.52       20.18      2.74 o 
   3   5  37       19.43       18.68      2.58 o 
   4   5  37       45.36       50.98      3.91 o 
   5   5  37       13.42       15.82      5.97 o 
   0   6  37        2.20        7.64      3.00 o 
   1   6  37        0.16        8.19      2.09 o 
   2   6  37      107.07      106.41      4.74 o 
   3   6  37      145.20      121.40      6.72 o 
   4   6  37       19.75       22.21      3.75 o 
   0   7  37      162.19      201.07     30.98 o 
   1   7  37      140.71      129.13      9.52 o 
   2   7  37       35.30       31.34      3.32 o 
   3   7  37       12.16       15.54      3.55 o 
   0   1  38     3641.96     3839.44    137.93 o 
   1   1  38      112.71      107.97      7.95 o 
   0   2  38       42.09       41.91      3.59 o 
   1   2  38      929.39      914.53     14.55 o 
   2   2  38      264.91      267.52     10.69 o 
   0   3  38      804.59      726.69     13.30 o 
   1   3  38      144.70      150.75      5.26 o 
   2   3  38      242.51      223.14      7.85 o 
   3   3  38       76.41       48.18      3.80 o 
   0   4  38      507.56      507.14     12.01 o 
   1   4  38       65.71       67.63      4.05 o 
   2   4  38      456.98      407.38      7.47 o 
   3   4  38      239.92      241.03      6.69 o 
   4   4  38       82.33       89.38      6.94 o 
   0   5  38       38.53       27.20      3.23 o 
   1   5  38      145.87      140.19      5.78 o 
   2   5  38       70.90       64.38      4.32 o 
   3   5  38      188.06      181.12      7.00 o 
   4   5  38       45.26       50.42      7.68 o 
   5   5  38       19.46       19.36      4.56 o 
   0   6  38       41.34       52.10      5.64 o 
   1   6  38       83.41       83.51      7.08 o 
   2   6  38       57.61       64.59      4.44 o 
   3   6  38       18.64       15.60      2.75 o 
   4   6  38       27.75       32.60      7.85 o 
   0   7  38        0.02       14.04      3.98 o 
   1   7  38       57.81       56.39      6.02 o 
   2   7  38       25.75       34.66      4.77 o 
   0   1  39      750.18      797.99     23.84 o 
   1   1  39        0.09        7.46      2.58 o 
   0   2  39     1114.29     1130.95     24.50 o 
   1   2  39      185.51      153.94      4.48 o 
   2   2  39       64.23       59.67      4.89 o 
   0   3  39      614.24      629.58     19.39 o 
   1   3  39      351.86      334.12      6.64 o 
   2   3  39       83.31       68.65      3.32 o 
   3   3  39        4.51        5.25      2.51 o 
   0   4  39      461.72      399.52     10.99 o 
   1   4  39       91.08       94.94      5.85 o 
   2   4  39       78.82       75.45      3.83 o 
   3   4  39        7.44       15.97      3.18 o 
   4   4  39       23.17       24.81      3.67 o 
   0   5  39       58.91       76.63      6.09 o 
   1   5  39       22.97       27.02      2.96 o 
   2   5  39       29.52       27.09      2.83 o 
   3   5  39       26.60       33.54      3.38 o 
   4   5  39       22.19       19.00      4.40 o 
   5   5  39        0.02        7.32      3.25 o 
   0   6  39       67.67       72.48      9.71 o 
   1   6  39        3.40        9.31      2.96 o 
   2   6  39       32.86       40.37      3.54 o 
   3   6  39       32.12       32.00      3.41 o 
   4   6  39        4.61        1.17      2.41 o 
   0   7  39       10.30       16.21      3.49 o 
   1   7  39       12.11       14.70      4.92 o 
   2   7  39        8.65       19.50      3.27 o 
   0   1  40       14.06       17.50      2.74 o 
   1   1  40       27.19       33.17      5.35 o 
   0   2  40       15.40       40.08     10.42 o 
   1   2  40      136.54      129.18      5.19 o 
   2   2  40       22.14       29.59      3.51 o 
   0   3  40       12.52        8.71      3.49 o 
   1   3  40      106.36      102.84      4.16 o 
   2   3  40      156.12      133.53      4.01 o 
   3   3  40      274.23      294.89      9.17 o 
   0   4  40      203.95      160.69      9.77 o 
   1   4  40      221.60      183.77      5.21 o 
   2   4  40       82.14       83.16      4.25 o 
   3   4  40      112.27      128.07      5.26 o 
   4   4  40       37.45       24.71      5.78 o 
   0   5  40        3.94        5.45      2.47 o 
   1   5  40        6.72       11.81      2.15 o 
   2   5  40        5.61       11.75      2.06 o 
   3   5  40       60.19       55.30      3.78 o 
   4   5  40       25.29       30.76      5.08 o 
   5   5  40        1.42        7.35      5.58 o 
   0   6  40        1.96        8.00      2.92 o 
   1   6  40       20.36       24.95      3.91 o 
   2   6  40        4.41        7.58      2.09 o 
   3   6  40       29.30       20.14      3.69 o 
   0   7  40        2.80        7.95      3.18 o 
   1   7  40       33.07       37.74      4.99 o 
   0   1  41        1.04       10.57      4.67 o 
   1   1  41       91.20      101.75     10.15 o 
   0   2  41     3850.30     4109.01    112.60 o 
   1   2  41      134.75      148.45      4.26 o 
   2   2  41      321.73      301.67      8.83 o 
   0   3  41      224.81      236.19      9.36 o 
   1   3  41       20.72       18.41      2.24 o 
   2   3  41       27.35       22.06      3.60 o 
   3   3  41       30.05       24.13      3.10 o 
   0   4  41       27.75       22.87      3.36 o 
   1   4  41      394.23      380.13      8.32 o 
   2   4  41       19.15       15.25      2.76 o 
   3   4  41       93.37       90.98      4.10 o 
   4   4  41      126.74      114.51      6.29 o 
   0   5  41       61.25       79.20      6.04 o 
   1   5  41       23.45       17.45      2.56 o 
   2   5  41        5.04       12.76      2.80 o 
   3   5  41      199.29      209.27      5.28 o 
   4   5  41        8.25       10.26      2.24 o 
   0   6  41       29.50       40.26      4.90 o 
   1   6  41       74.77       76.62      4.61 o 
   2   6  41        9.16       15.87      4.02 o 
   3   6  41       66.44       75.38      6.62 o 
   0   7  41        4.85       15.04      3.76 o 
   0   1  42      643.02      660.10     24.09 o 
   1   1  42      340.41      344.14     18.40 o 
   0   2  42       24.72       54.22     12.95 o 
   1   2  42      423.31      429.53      7.74 o 
   2   2  42        0.01        8.70      3.09 o 
   0   3  42        4.17       17.87      3.53 o 
   1   3  42       99.62      100.94      4.01 o 
   2   3  42       34.94       32.14      3.44 o 
   3   3  42        1.31       16.41      4.50 o 
   0   4  42       54.03       35.94     10.22 o 
   1   4  42       36.37       25.04      2.70 o 
   2   4  42       24.30       23.56      4.09 o 
   3   4  42       62.49       63.19      5.56 o 
   4   4  42       39.32       41.75      8.37 o 
   0   5  42       92.37      105.22      6.79 o 
   1   5  42       47.93       53.63      5.05 o 
   2   5  42        6.84       13.22      2.79 o 
   3   5  42       29.50       25.74      3.97 o 
   4   5  42       12.74       21.76      5.98 o 
   0   6  42        2.65        9.92      4.01 o 
   1   6  42       45.43       51.44      3.88 o 
   2   6  42       10.37       19.43      2.67 o 
   3   6  42       61.60       75.95      6.59 o 
   0   1  43      912.72      937.78     19.19 o 
   1   1  43      868.07      881.81     44.53 o 
   0   2  43     1031.65     1029.40     25.21 o 
   1   2  43       78.96       79.68      4.42 o 
   2   2  43       10.72       14.24      2.96 o 
   0   3  43      236.00      240.59      8.86 o 
   1   3  43        1.89       11.60      2.30 o 
   2   3  43       52.09       64.28      3.89 o 
   3   3  43        0.15        8.20      2.58 o 
   0   4  43      416.40      409.71     18.64 o 
   1   4  43        0.90        8.19      1.93 o 
   2   4  43       27.26       31.68      3.82 o 
   3   4  43       55.27       58.76      2.84 o 
   4   4  43      167.59      170.62     11.20 o 
   0   5  43       12.43       16.06      3.39 o 
   1   5  43       66.08       64.88      3.29 o 
   2   5  43        0.05       10.23      2.02 o 
   3   5  43       69.69       70.19      5.01 o 
   4   5  43        5.60       12.68      2.70 o 
   0   6  43       20.95       24.02      4.24 o 
   1   6  43       43.44       46.42      3.80 o 
   2   6  43      117.31      122.27      6.10 o 
   0   0  44       11.66        7.21      4.32 o 
   0   1  44      238.22      216.52      9.01 o 
   1   1  44      314.11      273.73     12.91 o 
   0   2  44       80.09       81.81      6.07 o 
   1   2  44      257.41      253.84      9.75 o 
   2   2  44      172.90      163.01      9.36 o 
   0   3  44      278.89      279.20     11.33 o 
   1   3  44        0.49       11.90      2.02 o 
   2   3  44       82.80       77.65      4.02 o 
   3   3  44      392.07      383.93     18.11 o 
   0   4  44      168.34      155.91     14.10 o 
   1   4  44      102.09       84.80      5.63 o 
   2   4  44      223.25      213.79      7.67 o 
   3   4  44       44.11       41.81      3.58 o 
   4   4  44       34.31       24.23      5.98 o 
   0   5  44       64.64       68.80      4.45 o 
   1   5  44       90.13      100.58      4.80 o 
   2   5  44        8.87       16.04      2.11 o 
   3   5  44       17.85       20.64      2.63 o 
   4   5  44       37.73       46.90      6.64 o 
   0   6  44        0.06        8.68      3.51 o 
   1   6  44       42.39       55.70      4.00 o 
   2   6  44       10.24       13.04      3.36 o 
   0   1  45     1243.72     1209.11     39.10 o 
   1   1  45      210.32      210.99      8.82 o 
   0   2  45      770.94      780.42     20.37 o 
   1   2  45      439.29      455.46     11.35 o 
   2   2  45      494.78      499.04     20.33 o 
   0   3  45        0.75       11.30      6.09 o 
   1   3  45       47.02       43.79      3.49 o 
   2   3  45      167.14      171.72      6.56 o 
   3   3  45      158.61      133.52     12.88 o 
   0   4  45       10.07       11.95      2.63 o 
   1   4  45      374.71      363.28     12.17 o 
   2   4  45      131.97      143.67      6.18 o 
   3   4  45      210.33      211.22      8.08 o 
   4   4  45       53.35       44.63      6.00 o 
   0   5  45       47.72       47.58      4.63 o 
   1   5  45       53.43       67.12      4.49 o 
   2   5  45        2.69        8.12      2.61 o 
   3   5  45       42.12       52.83      3.53 o 
   0   6  45       40.49       35.56      4.69 o 
   1   6  45        4.46       12.47      2.34 o 
   0   1  46      290.09      273.70      9.92 o 
   1   1  46      302.58      306.42     14.30 o 
   0   2  46      674.14      662.99     23.31 o 
   1   2  46      297.34      309.06     10.30 o 
   2   2  46      196.30      209.79     12.51 o 
   0   3  46      187.91      188.40      9.83 o 
   1   3  46      162.57      173.39      7.53 o 
   2   3  46      223.90      224.70      8.10 o 
   3   3  46       13.72       13.93      3.73 o 
   0   4  46      148.26      133.29     10.41 o 
   1   4  46       61.53       61.30      3.22 o 
   2   4  46       44.54       53.63      2.95 o 
   3   4  46        5.22       11.52      2.31 o 
   4   4  46       40.57       25.43      4.59 o 
   0   5  46       32.42       14.96      3.32 o 
   1   5  46       33.52       50.45      3.97 o 
   2   5  46       96.58       80.95      5.35 o 
   3   5  46       11.02       12.07      2.46 o 
   0   1  47      185.04      170.40      9.88 o 
   1   1  47     1207.87     1187.09     69.08 o 
   0   2  47      143.25      140.27      9.02 o 
   1   2  47      375.16      396.78     11.70 o 
   2   2  47       20.55       21.62      4.51 o 
   0   3  47       37.33       46.69      5.42 o 
   1   3  47      176.12      166.02      8.44 o 
   2   3  47       15.42       17.85      2.63 o 
   3   3  47        5.55       10.26      3.00 o 
   0   4  47       33.73       37.23      4.01 o 
   1   4  47       56.11       61.31      3.71 o 
   2   4  47       26.09       22.49      2.69 o 
   3   4  47       17.05       16.18      2.39 o 
   4   4  47       32.95       34.00      4.87 o 
   0   5  47       53.47       65.05      6.47 o 
   1   5  47      114.17       99.08      6.72 o 
   2   5  47       84.72       77.81      4.13 o 
   0   0  48      455.53      448.70     42.24 o 
   0   1  48      185.57      191.55     11.26 o 
   1   1  48      160.07      175.23     20.76 o 
   0   2  48      128.95      125.75      8.53 o 
   1   2  48      284.54      289.01      9.95 o 
   2   2  48       41.31       57.90      8.19 o 
   0   3  48       29.80       29.53      5.00 o 
   1   3  48      157.43      150.73      7.57 o 
   2   3  48       28.06       35.93      5.22 o 
   3   3  48       43.17       34.95      4.22 o 
   0   4  48       15.43       15.11      3.25 o 
   1   4  48      430.55      392.46     14.44 o 
   2   4  48      203.85      221.86     11.40 o 
   3   4  48       12.47       12.75      2.26 o 
   0   5  48       37.25       31.66      4.51 o 
   1   5  48       19.48       21.00      4.72 o 
   2   5  48       37.96       38.82      5.36 o 
   0   1  49      178.23      176.54     12.97 o 
   1   1  49       92.48       73.91      5.90 o 
   0   2  49       16.76       19.99      3.86 o 
   1   2  49       88.23       87.29      4.52 o 
   2   2  49       10.72        9.64      3.30 o 
   0   3  49      108.23      110.29     10.18 o 
   1   3  49       73.21       62.93      4.63 o 
   2   3  49       18.94       22.80      3.37 o 
   3   3  49        4.97       17.55      3.62 o 
   0   4  49      198.64      246.94     16.72 o 
   1   4  49      167.12      170.21     10.78 o 
   2   4  49        0.28        5.09      2.09 o 
   3   4  49        3.09       11.60      2.39 o 
   0   5  49      501.15      569.00     21.57 o 
   1   5  49       30.42       37.30      3.43 o 
   0   1  50       57.74       60.88      5.68 o 
   1   1  50      162.81      141.49     11.43 o 
   0   2  50        0.16        5.20      2.91 o 
   1   2  50       21.21       16.85      3.00 o 
   2   2  50      102.42      112.64      7.28 o 
   0   3  50      166.13      185.78     10.31 o 
   1   3  50       50.91       57.36      3.75 o 
   2   3  50       71.52       68.76      4.91 o 
   3   3  50       12.88       22.75      3.74 o 
   0   4  50        3.46        5.29      3.13 o 
   1   4  50       43.22       38.56      3.39 o 
   2   4  50       33.04       36.79      3.26 o 
   0   1  51       77.65       88.70     13.34 o 
   1   1  51        2.06       13.12      3.75 o 
   0   2  51       16.49       27.44      4.47 o 
   1   2  51       72.01       77.78      4.89 o 
   2   2  51       66.07       69.70      5.42 o 
   0   3  51       91.73       80.54      8.89 o 
   1   3  51       12.36       15.16      3.39 o 
   2   3  51      121.68      117.58      7.26 o 
   3   3  51        3.60       17.22      5.28 o 
   0   4  51      228.38      264.80     17.91 o 
   1   4  51      157.96      183.41      9.36 o 
   0   0  52       47.65       59.53     11.59 o 
   0   1  52        1.10        7.56      3.73 o 
   1   1  52       15.86       27.94      4.13 o 
   0   2  52      126.28      150.13      9.37 o 
   1   2  52      150.74      133.54      5.87 o 
   2   2  52       16.26       25.63      6.09 o 
   0   3  52       10.40        9.45      3.00 o 
   1   3  52      116.41      108.95      8.83 o 
   2   3  52       97.59      110.81      5.20 o 
   0   4  52        1.82        2.87      2.62 o 
   0   1  53        0.34        8.63      3.77 o 
   1   1  53       14.88       13.26      3.86 o 
   0   2  53        0.01        8.60      3.26 o 
   1   2  53        6.65        8.81      2.20 o 
   2   2  53       27.43       28.28      5.26 o 
   0   3  53      125.40      171.52      9.21 o 
   1   3  53       42.00       31.47      4.17 o 
   0   1  54       19.24       29.67      5.22 o 
   1   1  54       70.48       71.83     13.42 o 
   0   2  54       29.70       38.17      5.72 o 
   1   2  54        4.49        9.65      2.17 o 
   2   2  54       21.42       15.72      3.36 o 
   0   3  54       59.34       51.19      9.80 o 
   0   1  55        0.35       21.06      5.15 o 
   1   1  55      302.98      306.50     14.66 o 
   0   2  55        4.69       13.03      3.61 o 
   1   2  55       37.76       40.75      3.94 o 
   0   0  56      101.19       99.87     14.70 o 
   0   1  56        0.51       26.20      5.06 o 
   1   1  56       94.39       86.76     21.03 o 
                                                 
